# Supplementary material for: Vaginal microbiome of women with adenomyosis: A case-control study
Source: PLoS One. 2022 Feb 16;17(2):e0263283. doi: 10.1371/journal.pone.0263283 (PMC8849446; doi:10.1371/journal.pone.0263283)
Supplement: S1 File — (XLSX) [file pone.0263283.s004.xlsx]

## Sheet: Case
ID	Age	Conc. (ng/ul) total 100 ul	Day of cycle	Parity	Symptoms	Onset of symptom (year)	uterus size (week)	Type adenomyosis*	Other pathologies	Underlying diseases	BW	Ht	BMI
A01	43	40	1	0	5	0	6	1	1,2	0	51	157	20.6905	Day of cycle (1)follicular (2)luteal (3)Undeterminable
A05	42	75.7	3	2	1	3	10	2	3	0	72.3	158	28.9617
A06	41	21.6	1	0	1,2	0.5	9	2,4	2	HT, DLP, obesity	80.2	153	34.2603	Symptoms (1)Dysmen (2)Hypermen (3)Pressure (4)infertile (5)no
A08	37	54	2	0	2	0.2	10	1,2	0	0	55	150	24.4444
A09	42	40.4	1	2	1	3	7	2	0	0	53.4	159	21.1226	Type adenomyosis (DA) (DP)diffuse anteriorposterior (AA) (AP)adenomyoma anterior posterior
A10	41	56.2	1	0	2	1	9	3	2	0	58	158	23.2335
A11	56	157	3	5	2	1.8	9	2	0	obesity	71.5	158	28.6412	Other pathologies (1)endometrioma (2)myoma (3)DIE (4)EM polyp
A12	52	63.3	3	2	1	2	9	2	0	0	48.6	159	19.2239
A13	50	106.8	1	0	1.2	7	7	1	0	0	53.4	154.4	22.3999
A14	41	60.3	1	0	1,2	10	12	1,2	3	0	55	157	22.3133
A15	36	37.2	1	0	4	3	7	1	0	0	59.1	154	24.9199
A16	43	38.4	2	2	1	1.5	6	2	0	0	59	165	21.6713
A17	47	63.4	3	1	1	0.4	9	1,2	2	obesity	67	154	28.251
A21	48	45.4	2	1	1,2	3	8	3	0	0	61	155	25.3902
A22	46	44.7	2	2	2	4.9	8	1	2	DLP, obesity	67.6	158	27.079
A23	43	68.3	3	0	1	1	11	3,4	1,2,3	0	49	162	18.6709
A24	31	161.6	2	0	3	1	8	4	0	0	45.8	153	19.5651
A26	41	69.6	1	3	2	1	8	4	0	obesity	75.3	164	27.9967
A27	47	30.5	3	0	1	1	8	2	2	0	50	158	20.0288
A28	39	26.4	1	1	1	1	10	1,2	2	0	58	160	22.6562
A30	50	66.8	1	2	2	8	8	1,2	0	0	49.8	155	20.7284
A31	46	27	1	0	1	20	6	1	1	obesity	97.5	161	37.6143
A32	34	116.2	2	0	1	1	10	1,2	1	VSD	58	163	21.83
A33	36	59.1	1	0	1	1	7	4	0	0	57	156	23.4221
A34	43	41.7	1	2	1	3	11	1,2	0	obesity	82.1	167	29.4381
A35	46	267.5	2	0	1,2	3	7	4	4	0	60	159	23.7332
A36	38	38.8	3	0	1	10	6	1	0	0	59.5	163	22.3945
A38	34	23.5	1	1	1,4	5	6	2	0	0	69.8	163	26.2712
A39	50	62	3	1	1,2	1	10	1,2	0	0	57.7	155	24.0166
A41	46	135.4	1	0	1,3	1	8	4	0	0	50	155	20.8117
A42	46	72.5	2	0	1,2	1	8	2	2	0	49.7	158	19.9087
A43	48	43.3	1	0	1	0.75	8	2	3	0	45.9	155	19.1051
A44	45	135	2	2	1	1	7	1,2	2	0	59.2	156	24.3261
A45	32	119.9	2	0	1,4	3	6	2	0	0	70.2	163	26.4218
A46	37	37.4	2	2	3	10	6	1	3	0	44	149	19.8189
A48	40	47.4	2	0	2	0.416667	8	2	0	obesity	73.7	158	29.5225
A49	38	62.8	2	0	4	7	7	2	2	obesity	69.7	155	29.0114
A50	38	158	1	1	2	0.333333	9	1,2	4	0	50	163	18.8189
A51	53	29.1	3	2	5	0	10	2	2	obesity	69	155	28.7201
A54	45	123.8	2	2	1	10	8	1,2	0	0	50.9	148	23.2378

## Sheet: Control
ID	Age	Conc. (ng/ul) total 100 ul	Day of cycle	Parity	Symptoms	Onset of symptom (year)	uterus size (week)	Type adenomyosis*	Other pathologies	Underlying diseases	BW	Ht	BMI
C01	41	65.9	2	2	5	0	0	0	0	0	53.8	157	21.8264
C02	48	44.6	2	1	5	0	0	0	0	0	52	160	20.3125
C03	33	82.8	2	0	4	1	0	0	0	0	62.5	160	24.4141
C05	42	122.6	2	2	5	0	0	0	0	0	45.4	152	19.6503
C07	46	308.8	2	0	5	0	0	0	0	0	57	153.5	24.1912
C08	36	66.1	1	0	5	0	0	0	0	0	70.1	167	25.1354
C09	42	85.3	2	0	5	0	0	0	0	0	58.3	149	26.2601
C10	39	139.4	2	0	5	0	0	0	0	0	47.6	157	19.3111
C15	36	77.7	2	0	5	0	0	0	0	obesity	109	158	43.6629
C20	40	79.5	3	2	5	0	0	0	0	obesity	65	152	28.1337
C21	47	65.3	2	0	5	0	0	0	0	obesity	91.2	162.7	34.4524
C22	46	34.8	1	0	5	0	0	0	0	0	55.6	153	23.7515
C23	43	57.9	1	2	5	0	0	0	0	0	55.6	165	20.4224
c24	32	20	3	0	4	4	0	0	4	0	59.7	159	23.6146
c25	40	110.6	1	0	5	0	0	0	0	0	44.9	157	18.2157
C27	44	37.4	1	1	5	0	0	0	0	0	57.6	153.7	24.3823
C28	36	52.5	1	0	5	0	0	0	0	0	50.8	163	19.12
C29	37	135.5	2	1	5	0	0	0	0	0	45.2	156	18.5733
C31	45	90	1	0	5	0	0	0	0	0	66.5	158	26.6384
C33	52	25.5	3	0	5	0	0	0	0	0	63	153	26.9127
C34	42	47.2	2	0	5	0	0	0	0	0	66	159	26.1066
C35	43	102.1	3	1	5	0	0	0	0	0	52	165	19.1001
C36	40	146.7	2	2	5	0	0	0	0	obesity	69.3	160	27.0703
C37	40	68.4	1	0	5	0	0	0	2	0	50.7	163	19.0824
C38	45	47.6	1	2	5	0	0	0	0	obesity	66.6	157	27.0194
C39	44	41.2	2	1	5	0	0	0	0	0	58.8	155	24.4745
C40	35	37.1	1	2	5	0	0	0	0	obesity	80.3	153	34.303
C41	42	56.9	1	2	5	0	0	0	0	obesity	77	167	27.6095
C45	44	38	2	2	5	0	0	0	0	0	61.5	154	25.9319
C46	37	94.9	1	0	1	0.00273973	0	0	0	0	52	152	22.5069
C47	50	54.8	3	2	5	0	0	0	0	0	45.9	155	19.1051
C49	56	41.9	3	2	5	0	0	0	0	obesity	61	149	27.4762
C50	50	27.2	2	2	5	0	0	0	0	0	63.2	155	26.3059
C51	46	59.4	3	1	5	0	0	0	0	obesity	80.6	160	31.4844
C52	46	74	3	0	5	0	0	0	0	0	64.2	155	26.7222
C53	45	45.8	3	2	5	0	0	0	0	0	56	158	22.4323
C54	42	44.8	3	2	5	0	0	0	0	0	62	155	25.8065
C55	44	46.4	3	2	5	0	0	0	0	0	52.3	158	20.9502
C56	42	210.6	2	2	5	0	0	0	0	obesity	73.4	145	34.9108
C57	38	68.1	2	0	1	0.0833333	0	0	0	0	49	166	17.782
