# Supplementary material for: Vaginal microbiome of women with adenomyosis: A case-control study
Source: PLoS One. 2022 Feb 16;17(2):e0263283. doi: 10.1371/journal.pone.0263283 (PMC8849446; doi:10.1371/journal.pone.0263283)
Supplement: S2 File — (XLSX) [file pone.0263283.s005.xlsx]

## Sheet: 7_CollapsedTable_relfreq_level2
#OTU ID	AVG	A01	A08	A09	A10	A11	A12	A14	A17	A22	A23	A26	A28	A32	A33	A34	A38	A43	A44	A45	A46	A48	A49	A50	C01	C03	C08	C09	C15	C20	C21	C22	C23	C27	C28	C31	C37	C38	C39	C40	C45	C46	C51	C55	C56	A05	A06	A21	A24
Firmicutes	0.633619	0.935731	0.623395	0.988775	0.983125	0.998074	0.996835	0.267867	0.296047	0.999412	0.999393	0.158783	0.0465544	0.106011	0.995207	0.930765	0.997911	0.945417	0.99684	0.694282	0.593907	0.999091	0.89046	0.995548	0.99945	0.99811	0.997514	0.993212	0.990769	0.997218	0.0289277	0.997767	0.324233	0.361667	0.992917	0.994727	0.751501	0.144901	0.999317	0.603637	0.997282	0.999545	0.164337	0.997353	0.986716	0.429604	0.975288	0.00536824	0.999788
Actinobacteriota	0.256041	0.0544001	0.0201188	0.00495213	0.00854843	0.00173344	0.00208754	0.40247	0.408461	0.000326435	0.000151699	0.504831	0.379183	0.081362	0.00140496	0.0674875	0.000420527	0.0133399	0.000894294	0.299616	0.116275	0.000378616	0.0202689	0.00155477	0.000183329	0.00116304	0.000892288	0.00033942	0.000933513	0.00185771	0.813324	0.00152481	0.264911	0.271774	0.000538959	0.000648982	0.239891	0.0644901	0.000256279	0.282681	0.0016024	9.09174e-05	0.427588	0.000413565	0.010498	0.561638	0.0227157	0.992371	5.31096e-05
Bacteroidota	0.0777829	0.00628008	0.35342	0.00462199	0.00333056	0.000192604	0.00020202	0.132623	0.10678	0.000195861	7.58495e-05	0.184743	0.574262	0.14006	0.00264463	0.00174799	0.00116346	0.0403867	0.00214631	0.00408882	0.289218	0.000302893	0.0852511	0.00106007	0.000244439	0.000436142	0.000509879	0.00617745	0.0072088	0.000380604	0.155041	0.000381201	0.269375	0.238732	0.00615953	0.00413726	0.00758863	0.344257	0.000341705	0.0477857	0.000588223	0.000272752	0.382418	0.000909843	0.00114434	0.00211663	0.00138421	0.00103598	0.000159329
Fusobacteriota	0.027528	0.00138651	9.58038e-05	0.000330142	0	0	6.73401e-05	0.0440911	0.188158	6.52869e-05	7.58495e-05	0.129127	0	0.672568	0	0	0	0	0	0	0.000119933	0	0.00214738	7.06714e-05	0	0	0	0	5.18618e-05	0.000262798	0.00135376	0	0.140445	0.0167707	0.000153988	0.000162245	0	0.434581	0	0.0652869	4.05671e-05	0	0.0225508	0.000413565	0	0	0.000349696	9.41797e-05	0
Patescibacteria	0.00381311	0	0	0	0	0	0	0.148756	0	0	0	0.0223473	0	0	0	0	0	0	0	0	5.99664e-05	0	0	0	0	0	0	0	0	0	0	0	0.000711606	0.110606	7.69941e-05	0	0	0.0115847	0	0	0	0	0	0	0	0	0	0	0
Proteobacteria	0.00100998	0.000652475	0.000574823	0.00132057	0.00283097	0	0.000808081	0.0041936	9.23702e-05	0	0.000303398	0.000168025	0	0	0.000743802	0	0.000490615	0.000550728	0.000119239	0.00201296	0.000359799	0.000227169	0.000584565	0.00176678	0.00012222	0.000145381	0.00108349	0	0.000207447	0.000163116	0.000142501	0.000326744	0.000323457	0.000449214	0.000153988	0.000324491	0.00101937	0.0001239	8.54263e-05	0.000608735	0.000486806	9.09174e-05	6.75174e-05	0.000909843	0.00164187	0.00664185	0.000247701	0.00113016	0
Campilobacterota	0.000194341	0.00130495	0.00239509	0	0.00216486	0	0	0	0.000461851	0	0	0	0	0	0	0	1.40176e-05	0.00030596	0	0	0	0	0.00128843	0	0	0	0	0.000271536	0.000829789	0.000117806	0.00114001	0	0	0	0	0	0	6.19502e-05	0	0	0	0	0.00303828	0	0	0	1.45707e-05	0	0
Verrucomicrobiota	1.13141e-05	0.000244678	0	0	0	0	0	0	0	0	0	0	0	0	0	0	0	0	0	0	5.99664e-05	0	0	0	0	0.000145381	0	0	0	0	7.12504e-05	0	0	0	0	0	0	0	0	0	0	0	0	0	0	0	0	0	0
		#OTU ID	Firmicutes	Actinobacteriota	Bacteroidota	Fusobacteriota	Patescibacteria	Proteobacteria	Campilobacterota	Verrucomicrobiota
		A01	0.935731	0.0544001	0.00628008	0.00138651	0	0.000652475	0.00130495	0.000244678
		A05	0.429604	0.561638	0.00211663	0	0	0.00664185	0	0
		A06	0.975288	0.0227157	0.00138421	0.000349696	0	0.000247701	1.45707e-05	0
		A08	0.623395	0.0201188	0.35342	9.58038e-05	0	0.000574823	0.00239509	0
		A09	0.988775	0.00495213	0.00462199	0.000330142	0	0.00132057	0	0
		A10	0.983125	0.00854843	0.00333056	0	0	0.00283097	0.00216486	0
		A11	0.998074	0.00173344	0.000192604	0	0	0	0	0
		A12	0.996835	0.00208754	0.00020202	6.73401e-05	0	0.000808081	0	0
		A13	0.145449	0.817279	0.0372724	0	0	0	0	0
		A14	0.267867	0.40247	0.132623	0.0440911	0.148756	0.0041936	0	0
		A15	0.0737716	0.823682	0.101817	1.2355e-05	0.000531264	0.000160615	0	2.471e-05
		A16	0.00273267	0.995348	0.00124212	6.77522e-05	0	0.00060977	0	0
		A17	0.296047	0.408461	0.10678	0.188158	0	9.23702e-05	0.000461851	0
		A21	0.00536824	0.992371	0.00103598	9.41797e-05	0	0.00113016	0	0
		A22	0.999412	0.000326435	0.000195861	6.52869e-05	0	0	0	0
		A23	0.999393	0.000151699	7.58495e-05	7.58495e-05	0	0.000303398	0	0
		A24	0.999788	5.31096e-05	0.000159329	0	0	0	0	0
		A26	0.158783	0.504831	0.184743	0.129127	0.0223473	0.000168025	0	0
		A27	0.98128	0.00314307	0.0129717	6.94601e-05	0	0.00251793	0	1.7365e-05
		A28	0.0465544	0.379183	0.574262	0	0	0	0	0
		A30	0.951789	0.000138056	0.0262109	0	0	0.0218622	0	0
		A31	0.00863516	0.983065	0.00417366	0.000719597	0	0.0032142	0.000191893	0
		A32	0.106011	0.081362	0.14006	0.672568	0	0	0	0
		A33	0.995207	0.00140496	0.00264463	0	0	0.000743802	0	0
		A34	0.930765	0.0674875	0.00174799	0	0	0	0	0
		A35	0.99833	0.000887034	0.000573963	5.21785e-05	0	0.000156535	0	0
		A36	0.00243433	0.995658	0.0019075	0	0	0	0	0
		A38	0.997911	0.000420527	0.00116346	0	0	0.000490615	1.40176e-05	0
		A39	0.810453	0.000590402	0.188816	0	0	0.000140572	0	0
		A41	0.996326	0.00127796	0.00106496	0	0	0.0013312	0	0
		A42	0.00795281	0.987342	0.00357877	0.000861555	0	0.000265094	0	0
		A43	0.945417	0.0133399	0.0403867	0	0	0.000550728	0.00030596	0
		A44	0.99684	0.000894294	0.00214631	0	0	0.000119239	0	0
		A45	0.694282	0.299616	0.00408882	0	0	0.00201296	0	0
		A46	0.593907	0.116275	0.289218	0.000119933	5.99664e-05	0.000359799	0	5.99664e-05
		A48	0.999091	0.000378616	0.000302893	0	0	0.000227169	0	0
		A49	0.89046	0.0202689	0.0852511	0.00214738	0	0.000584565	0.00128843	0
		A50	0.995548	0.00155477	0.00106007	7.06714e-05	0	0.00176678	0	0
		A51	0.26238	0.677297	0.0547307	5.10667e-05	0	0.00554073	0	0
		A54	0.00131417	0.997947	8.21355e-05	8.21355e-05	0	0.000574949	0	0
			0.627308	0.281267	0.0593484	0.0260166	0.00429238	0.00155484	0.000203541	8.66799e-06
		C01	0.99945	0.000183329	0.000244439	0	0	0.00012222	0	0
		C02	0.317243	0.16055	0.489874	0.0294401	0.00228415	0	0.000609106	0
		C03	0.99811	0.00116304	0.000436142	0	0	0.000145381	0	0.000145381
		C05	0.351553	0.276833	0.331852	0.0397621	0	0	0	0
		C07	0.999355	0.000214961	0.000268702	0	0	0.000107481	0	5.37403e-05
		C08	0.997514	0.000892288	0.000509879	0	0	0.00108349	0	0
		C09	0.993212	0.00033942	0.00617745	0	0	0	0.000271536	0
		C10	0.999542	5.09087e-05	5.09087e-05	0	0	0.000356361	0	0
		C15	0.990769	0.000933513	0.0072088	5.18618e-05	0	0.000207447	0.000829789	0
		C20	0.997218	0.00185771	0.000380604	0.000262798	0	0.000163116	0.000117806	0
		C21	0.0289277	0.813324	0.155041	0.00135376	0	0.000142501	0.00114001	7.12504e-05
		C22	0.997767	0.00152481	0.000381201	0	0	0.000326744	0	0
		C23	0.324233	0.264911	0.269375	0.140445	0.000711606	0.000323457	0	0
		C24	0.262777	0.285412	0.429048	0.0225072	0	0.000256492	0	0
		C25	0.88011	3.32443e-05	0.119746	0	0	0.000110814	0	0
		C27	0.361667	0.271774	0.238732	0.0167707	0.110606	0.000449214	0	0
		C28	0.992917	0.000538959	0.00615953	0.000153988	7.69941e-05	0.000153988	0	0
		C29	0.999109	0.000167038	0.000501114	0	0	0.000222717	0	0
		C31	0.994727	0.000648982	0.00413726	0.000162245	0	0.000324491	0	0
		C33	0.003463	0.99394	0.00243121	2.37192e-05	0	8.30171e-05	0	5.92979e-05
		C34	0.0899747	0.881827	0.0275596	0.000186393	0	0.000213021	0.000239649	0
		C35	0.998471	0.000732301	0.000430765	0	0	0.00036615	0	0
		C37	0.751501	0.239891	0.00758863	0	0	0.00101937	0	0
		C38	0.144901	0.0644901	0.344257	0.434581	0.0115847	0.0001239	6.19502e-05	0
		C39	0.999317	0.000256279	0.000341705	0	0	8.54263e-05	0	0
		C40	0.603637	0.282681	0.0477857	0.0652869	0	0.000608735	0	0
		C41	0.363093	0.465641	0.119619	0.0513364	0	0.000249206	0	6.23014e-05
		C45	0.997282	0.0016024	0.000588223	4.05671e-05	0	0.000486806	0	0
		C46	0.999545	9.09174e-05	0.000272752	0	0	9.09174e-05	0	0
		C49	0.00280921	0.996801	0.000156067	0	0	0.000234101	0	0
		C50	0.661069	0.338388	0.000362258	0	0	0.000168191	1.29378e-05	0
		C51	0.164337	0.427588	0.382418	0.0225508	0	6.75174e-05	0.00303828	0
		C52	0.202279	0.336996	0.363795	0.0963138	0	0.00061608	0	0
		C53	0.706755	0.120253	0.172142	0.000156885	0	0.000549099	0	0.000143812
		C54	0.0327881	0.965005	0.00126504	0.000308905	0	0.00063252	0	0
		C55	0.997353	0.000413565	0.000909843	0.000413565	0	0.000909843	0	0
		C56	0.986716	0.010498	0.00114434	0	0	0.00164187	0	0
		C57	0.138483	0.512062	0.15994	0.184412	0.000463929	0.0039434	0.000695894	0
			0.640262	0.229487	0.0971877	0.029119	0.00330863	0.00043645	0.000184657	1.40995e-05
[truncated: 30 more columns]
