# Supplementary material for: Vaginal microbiome of women with adenomyosis: A case-control study
Source: PLoS One. 2022 Feb 16;17(2):e0263283. doi: 10.1371/journal.pone.0263283 (PMC8849446; doi:10.1371/journal.pone.0263283)
Supplement: S3 File — (XLSX) [file pone.0263283.s006.xlsx]

## Sheet: 7_CollapsedTable_relfreq_level6
#OTU ID	A01	A08	A09	A10	A11	A12	A14	A17	A22	A23	A26	A28	A32	A33	A34	A38	A43	A44	A45	A46	A48	A49	A50	C01	C03	C08	C09	C15	C20	C21	C22	C23	C27	C28	C31	C37	C38	C39	C40	C45	C46	C51	C55	C56	A05	A06	A21	A24	A35
d__Bacteria;p__Firmicutes;c__Bacilli;o__Lactobacillales;f__Lactobacillaceae;g__Lactobacillus	0.925536	0.481031	0.97656	0.966916	0.976952	0.996094	0.0493331	0.275725	0.998498	0.999393	0.0900613	0.00238566	0.0075722	0.983058	0.903405	0.996397	0.902705	0.953258	0.686545	0.475774	0.994851	0.771077	0.990247	0.998594	0.996947	0.994391	0.989003	0.973084	0.994173	0.00242252	0.996569	0.16988	0.145845	0.911611	0.986615	0.670631	0.00780572	0.99906	0.366839	0.996714	0.999273	0.13679	0.99512	0.983979	0.428071	0.634465	0.000376719	0.999575	0.997287
d__Bacteria;p__Actinobacteriota;c__Actinobacteria;o__Bifidobacteriales;f__Bifidobacteriaceae;g__Gardnerella	0.0506484	0.0131251	0.00429185	0.00077713	0.00154083	0.0020202	0.298736	0.359413	0.000130574	7.58495e-05	0.495925	0.298071	0.0643898	8.26446e-05	0.0669555	0	0.00881165	5.96196e-05	0.273196	0.000239866	0.000227169	0.00712215	0.000212014	0	0.000508832	0.000191205	0.000135768	0	6.3434e-05	0.805771	0.000980232	0.211476	0.0821562	0.000230982	8.11227e-05	0.239721	0.0220543	8.54263e-05	0.23345	0.000953328	9.09174e-05	0.250287	0.000413565	0.0103985	0.463032	0.0205884	0.663873	0	0.000260892
d__Bacteria;p__Bacteroidota;c__Bacteroidia;o__Bacteroidales;f__Prevotellaceae;g__Prevotella	0.00464889	0.302932	0.00297128	0.0023869	0.000128403	0.00020202	0.13239	0.10641	0.000130574	0	0.184491	0.574058	0.140007	0.00256198	0.00159599	0.000841055	0.0392853	0.00178859	0.0025162	0.288498	7.57232e-05	0.0829128	0.000636042	0.00012222	0.000290761	0.000318674	0.00610956	0.0067939	0.000308108	0.152903	0.000108915	0.269116	0.238682	0.00615953	0.00162245	0.00724884	0.325734	0.000170853	0.0449703	0.000141985	0.000272752	0.371481	0.000744417	0.00109458	0.0011678	0.00110737	0.000376719	0.000159329	0.000469606
d__Bacteria;p__Firmicutes;c__Bacilli;o__Lactobacillales;f__Streptococcaceae;g__Streptococcus	0.00130495	0	0.00528227	0.000111019	0	0	0	0.0018474	0.000195861	0	0	0	0.000104444	0.0014876	0.000227998	2.80352e-05	0	0.000119239	0	0.0230871	7.57232e-05	0.00858953	0.000424028	0.000366659	0	0	0.000135768	0.00331916	0.00107838	0.00128251	0.000762403	0.000258766	0	0.039113	0	0.00186884	0	0	0	4.05671e-05	9.09174e-05	0.000202552	0.000909843	0.00238818	0.000291949	0.000203989	0.000188359	0	0
d__Bacteria;p__Actinobacteriota;c__Coriobacteriia;o__Coriobacteriales;f__Atopobiaceae;g__Atopobium	0.000326238	0	0	0	0	0	0.0963364	0.0489562	0	7.58495e-05	0.00571285	0.0811124	0.0166588	0	0	0	0	0	0.0258539	0.111358	0	0	0	0	0.000218071	0	0	0	0	0.000356252	0	0.0457368	0.189618	7.69941e-05	0	0.000169895	0.0263908	0.000170853	0.0423832	4.05671e-05	0	0.176963	0	0	0.09846	1.45707e-05	0.328122	0	5.21785e-05
d__Bacteria;p__Fusobacteriota;c__Fusobacteriia;o__Fusobacteriales;f__Leptotrichiaceae;g__Sneathia	0	0	0.000330142	0	0	0	0.0440328	0.188158	6.52869e-05	0	0.129127	0	0.671889	0	0	0	0	0	0	0	0	0.000214738	0	0	0	0	0	0	0	0	0	0.14038	0.0167707	0.000153988	0.000162245	0	0.406207	0	0.0652869	0	0	0.0224158	0	0	0	0	0	0	0
d__Bacteria;p__Firmicutes;c__Negativicutes;o__Veillonellales-Selenomonadales;f__Veillonellaceae;g__Megasphaera	0	0	0	0	0	0	0.0866678	0	0	0	0.0417542	0	0.0430832	0	0	0	0	0	0	0	0	0	0	0	0	0	0	0	0	0	0	0.0744598	0.0839032	0	0.000243368	0	0.0550118	0	0.177827	0	9.09174e-05	0	0	0	0	2.91414e-05	0	0	0
d__Bacteria;p__Firmicutes;c__Clostridia;o__Clostridia;f__Hungateiclostridiaceae;g__Fastidiosipila	0.000163119	9.58038e-05	0	0	0	0	0.119809	0	0	0	0.00999748	0	0.01128	0	0	0	0	0	0	0	0	0	0	0	0	0	0	0	0	0	0	0.031246	0.0754679	7.69941e-05	0.000162245	5.66316e-05	0.0639945	0	0.0366002	0	0	0.000675174	0.000165426	0.000199015	0	0	0	0	0
d__Bacteria;p__Actinobacteriota;c__Actinobacteria;o__Bifidobacteriales;f__Bifidobacteriaceae;g__Bifidobacterium	8.15594e-05	0	0	0.000444074	0	0	0	0	0	0	0	0	0.000104444	0	0	0	0	0.000119239	0	0.00467738	0	0	0.000424028	0.000183329	0.000145381	0.000318674	0	0	0	0	0	0	0	0	0.000324491	0	0	0	0.000608735	0	0	0	0	4.97537e-05	0	0	9.41797e-05	5.31096e-05	0
d__Bacteria;p__Actinobacteriota;c__Actinobacteria;o__Bifidobacteriales;f__Bifidobacteriaceae;g__Alloscardovia	8.15594e-05	0.000191608	0	0	0.000192604	0	0	0	0.000130574	0	0	0	0.000104444	0.000743802	0	0	0	0	0	0	0	0.000417546	0	0	7.26903e-05	0	0	0	0	0	0	0	0	0	0	0	0	0	0	0	0	0	0	0	0	0	0	0	0
other	0.017209	0.202625	0.0105645	0.0293644	0.0211864	0.0016835	0.172695	0.0194901	0.00084873	0.000455097	0.0429304	0.0443733	0.0448065	0.0120661	0.0278158	0.00273343	0.0491984	0.0446551	0.011889	0.096366	0.00477056	0.129666	0.00805654	0.000733317	0.00181726	0.00478011	0.00461612	0.0168032	0.00437694	0.037264	0.00157926	0.057446	0.167557	0.0425778	0.0107893	0.0803035	0.0928014	0.000512558	0.0320347	0.00210949	0.000181835	0.0411856	0.00264682	0.00189064	0.00897745	0.343591	0.0069693	0.000212438	0.0019306
d__Bacteria;p__Firmicutes;c__Negativicutes;o__Veillonellales-Selenomonadales;f__Veillonellaceae;g__Dialister	0.00122339	0.0204062	0	0.0017763	6.42013e-05	6.73401e-05	0.0111247	0.0138555	0	0	0.00991347	0.0113148	0.0340488	8.26446e-05	0.000151999	0	0.00911761	0.000298098	0.00226458	0.0296834	0	0.0177875	0	0	0	0	0.00101826	0.00140027	0.000172178	0.0153901	0	0.0353862	0.0530072	0.00115491	0.000162245	0.00300147	0.0131954	0	0.0114899	8.11343e-05	0	0.0108028	8.2713e-05	0	0	0.000174848	0	0	0
d__Bacteria;p__Firmicutes;c__Clostridia;o__Clostridiales;f__Clostridiaceae;g__Clostridium_sensu_stricto_1	0	9.58038e-05	0	0	0	0	0	0	0	0	0	0	0	0	0	0	0	0.0403029	0	0.000239866	0	0	0	0	0.000363451	0	0	0	0	7.12504e-05	0	0	0	0	0	0	0	0	0	0	0	0	0	0	0	0.336918	0	0	0
d__Bacteria;p__Patescibacteria;c__Saccharimonadia;o__Saccharimonadales;f__Saccharimonadales;g__Saccharimonadales	0	0	0	0	0	0	0.148756	0	0	0	0.0223473	0	0	0	0	0	0	0	0	5.99664e-05	0	0	0	0	0	0	0	0	0	0	0	0.000711606	0.110606	7.69941e-05	0	0	0.0115847	0	0	0	0	0	0	0	0	0	0	0	0
d__Bacteria;p__Firmicutes;c__Clostridia;o__Peptostreptococcales-Tissierellales;f__Peptostreptococcales-Tissierellales;g__Anaerococcus	0.00130495	0.0325733	0	0.00111019	0	0	0	0.00018474	0	0	0	0	0.00026111	0.00206612	7.59994e-05	0	0.00189695	0.00107315	0.000188715	0.0176301	0	0.0151868	7.06714e-05	0	0.000218071	0	0	0.00223006	0.000253736	0.00320627	0	0.00278173	0	0	0.000162245	0.0538	0.0001239	0	0.000152184	0.000101418	0	0.0035109	0	0	0.000145975	0.000364267	0	0	0
d__Bacteria;p__Firmicutes;c__Bacilli;o__Mycoplasmatales;f__Mycoplasmataceae;g__Ureaplasma	0.000570916	0	0	0	0.0199666	0	0.000174734	0.00120081	0	0	0	0.00293095	0.000417776	0.00752066	0.0169479	0	0	0	0.00371139	0	0.0029532	3.57897e-05	0	0	0	0	0.00196864	0	0	0	0	0.000258766	0	0.00669849	0	0.00362442	0	0	0.000760919	0	0	0	0.000248139	0	0	0	0	0	0
d__Bacteria;p__Bacteroidota;c__Bacteroidia;o__Bacteroidales;f__Porphyromonadaceae;g__Porphyromonas	0.00114183	0.0502012	0	0.000610602	0	0	5.82445e-05	0.00018474	0	0	0	0	0	8.26446e-05	0	0	0.00110146	0.000357718	0	0.000599664	0	0.00227861	0	0	0	0	0	0.000103724	0	0.00178126	0	0	0	0	0	0	0.0185231	0	0	0	0	0.0108028	0	0	0	0	0	0	5.21785e-05
d__Bacteria;p__Firmicutes;c__Clostridia;o__Peptostreptococcales-Tissierellales;f__Peptostreptococcales-Tissierellales;g__Peptoniphilus	0.000570916	0.00622725	0.000660284	0.00310852	0	0	0.000349467	0.000738962	6.52869e-05	0	0.00394858	0.000204485	0.000365554	0.000495868	0.000303998	0	0.00514013	0.000238479	6.2905e-05	0.0210482	0	0.0172626	0	0	0	0	0.000271536	0.00274868	0.000262798	0.00349127	0	0.00595161	0	0	8.11227e-05	0.007532	0.0001239	0	0	4.05671e-05	0	0.00283573	0	0	0.000145975	0.000524544	0	0	0
d__Bacteria;p__Actinobacteriota;c__Actinobacteria;o__Actinomycetales;f__Actinomycetaceae;g__Mobiluncus	0.000815594	0.00316153	0	0.00638357	0	6.73401e-05	0	0	0	0	0	0	5.2222e-05	0	0	0	0.00201934	0	0	0	0	0.000668074	0	0	0	0	0	0.000414895	0	0.00655504	0	0	0	0	0	0	0.0155495	0	0	0	0	0.000135035	0	0	7.29874e-05	0	0	0	0.000156535
d__Bacteria;p__Firmicutes;c__Clostridia;o__Lachnospirales;f__Lachnospiraceae;g__Howardella	0.000163119	0	0.000330142	5.55093e-05	0	0	0	0	0	0	0	0.00211301	0	0	0	0	0.000244768	5.96196e-05	0	0.0128328	0	0.00162247	7.06714e-05	0	0	0	6.78841e-05	0.000155586	1.8124e-05	0	0	0.000129383	0	0.00184786	0	0	0.000867303	0	0	0	0	0.00148538	0	0	0	0.000335126	0	0	0
d__Bacteria;p__Actinobacteriota;c__Coriobacteriia;o__Coriobacteriales;f__Eggerthellaceae;__	0	0	0	0	0	0	0.00739705	0	0	0	0.00319247	0	0	0	0	0	0	0	0	0	0	0	0	0	0	0	0	0	0	0	0	0.00769828	0	0	0	0	0.000495602	0	0.00623954	0	0	0	0	0	0	0	0	0	0
d__Bacteria;p__Firmicutes;c__Clostridia;o__Peptostreptococcales-Tissierellales;f__Peptostreptococcales-Tissierellales;g__Finegoldia	0.000570916	0.00162866	0.000990426	0	0	0	0	0.00018474	0	0	0	0.00040897	0	0	0.000531996	0	0.00183576	0.000596196	0.000188715	0.00809547	0	0.0500698	0	0	0.000290761	0	0.000543072	0.00420081	0.000398728	0.000997506	5.44573e-05	0	0	0	0	0.000226526	0	0	0	0.000243403	0	6.75174e-05	0	4.97537e-05	7.29874e-05	0.00104909	0	0	5.21785e-05
d__Bacteria;p__Firmicutes;c__Bacilli;o__Lactobacillales;f__Aerococcaceae;g__Aerococcus	0	0	0	0	0	0	0	0	0	0	0.000168025	0.0175176	0.00344666	0	0.00790394	0	0	0	0	0	0	0	0	0	0	0	0	0	0	0	0	0.00116445	0.00074869	0.0288728	0	0	0	0	0.00114138	0	0	0	0	0	0	0	0	0	0
d__Bacteria;p__Firmicutes;c__Clostridia;o__Lachnospirales;f__Lachnospiraceae;g__Roseburia	0	0	0	0.000111019	6.42013e-05	0	0	0	0	0	0	0	0	0	0	9.8123e-05	0	0	0.000188715	0	0.000227169	0	0	0	0	0	0	0.000881651	0	7.12504e-05	0	0	0	0	0	0	0	0	0	0	0	0	0	0	0.000145975	0	9.41797e-05	0	5.21785e-05
d__Bacteria;p__Firmicutes;c__Negativicutes;o__Veillonellales-Selenomonadales;f__Veillonellaceae;g__Veillonella	0.000407797	0.0262502	0	0	0	6.73401e-05	5.82445e-05	0	0.000261148	0	0	0.000136323	0	0	0.000379997	0	0.0198874	0	0	0.000179899	0	0.000155089	0	0	0	0	0	0	0.000253736	0	0	0	0	0	0.00413726	0	0	0	0.00532643	0	0	0	0	0	0	0.000174848	0	0	0.000156535
d__Bacteria;p__Proteobacteria;c__Gammaproteobacteria;o__Enterobacterales;f__Enterobacteriaceae;g__Escherichia-Shigella	0.000489356	0.000479019	0.00132057	0.00277546	0	0.000538721	0	9.23702e-05	0	0.000227549	0	0	0	0.000247934	0	0.000168211	0.000244768	0	0.00201296	0.000359799	0.000227169	0.000238598	0.00176678	6.11098e-05	0	0.00108349	0	0.000103724	0	0.000142501	5.44573e-05	0.000323457	0.000449214	0	0.000243368	0.000906105	0	0	0.00038046	0.000405671	0	0	0.000744417	0.00104483	0.00656886	1.45707e-05	0.00113016	0	0
d__Bacteria;p__Firmicutes;c__Clostridia;o__Peptostreptococcales-Tissierellales;f__Peptostreptococcales-Tissierellales;g__Fenollaria	0.00326238	0.0303698	0	0.000610602	0	0	0	0	0	0	0	0	0	0.000165289	0	0	0.00275364	0.000119239	0	5.99664e-05	0	0.00373406	0	0	0	0	0	0.000207447	0	0.000855005	0	0	0	0	0	0	0	0	0	0	0	0.00283573	0	0	0	0	0	0	0
d__Bacteria;p__Actinobacteriota;c__Actinobacteria;o__Corynebacteriales;f__Corynebacteriaceae;g__Corynebacterium	0.00228366	0.000670627	0.000660284	0.000499584	0	0	0	9.23702e-05	6.52869e-05	0	0	0	5.2222e-05	0.000578512	0.000455996	0.000420527	0.00104026	0.000715436	0.000566145	0	0.000151446	0.0104745	0.000777385	0	0.000218071	6.37349e-05	0	0.000311171	0.00163116	7.12504e-05	0.000544573	0	0	0.000230982	0.000243368	0	0	0	0	0.000608507	0	0	0	0	0	0.00174848	0	0	0
d__Bacteria;p__Firmicutes;c__Clostridia;o__Peptostreptococcales-Tissierellales;f__Peptostreptococcaceae;g__Peptostreptococcus	0	0.0117839	0	0.000610602	0	0	0	0.00175503	0	0	0	0.00920183	0.000313332	0	0.000151999	0	0.00159099	0	0	0	0	0.00196843	0	0	0	0	6.78841e-05	0	0	0.000570004	0	0.000129383	0	0.00277179	0	0	0.000619502	0	0	6.08507e-05	0	0.0031058	0	0	0.000145975	7.28534e-05	0	0	0
d__Bacteria;p__Firmicutes;c__Clostridia;o__Peptostreptococcales-Tissierellales;f__Peptostreptococcales-Tissierellales;g__Parvimonas	0	0	0	0.000111019	6.42013e-05	0	0.000174734	0	0	0	0.00252037	0	0.00475221	0	7.59994e-05	0	0	0	0	0.00497721	0	0.000107369	0	0	0	0	0	0	0	0.000142501	0	0.00245827	0.00269528	0	0	0.01076	0.00315946	0	0.000304368	0	0	0	0	0	0	0	0	0	0
d__Bacteria;p__Fusobacteriota;c__Fusobacteriia;o__Fusobacteriales;f__Fusobacteriaceae;g__Fusobacterium	0.00138651	9.58038e-05	0	0	0	6.73401e-05	5.82445e-05	0	0	7.58495e-05	0	0	0.000678887	0	0	0	0	0	0	0.000119933	0	0.00193264	7.06714e-05	0	0	0	0	5.18618e-05	0.000262798	0.00135376	0	6.46914e-05	0	0	0	0	0.0283732	0	0	4.05671e-05	0	0.000135035	0.000413565	0	0	0.000349696	9.41797e-05	0	5.21785e-05
d__Bacteria;p__Bacteroidota;c__Bacteroidia;o__Bacteroidales;f__Bacteroidaceae;g__Bacteroides	0	9.58038e-05	0.00132057	0.000333056	6.42013e-05	0	0.000174734	0.00018474	6.52869e-05	0	0.000168025	6.81617e-05	5.2222e-05	0	0	0.000294369	0	0	0.00150972	0.000119933	0.000227169	1.19299e-05	0.000353357	6.11098e-05	0.000145381	0.000191205	6.78841e-05	0.000311171	1.8124e-05	0.000213751	0.000217829	0.000258766	4.99127e-05	0	0.0025148	0.000226526	0	0.000170853	0.0028154	0.000365104	0	6.75174e-05	0.000165426	0	0.000729874	1.45707e-05	0.000376719	0	5.21785e-05
d__Bacteria;p__Firmicutes;c__Clostridia;o__Peptostreptococcales-Tissierellales;f__Peptostreptococcales-Tissierellales;g__Ezakiella	0.000489356	0.0122629	0	0.00205384	0	0	0	0.00018474	0	0	0	0	0	0	0	0	0	0	0	0	7.57232e-05	0.000572635	0	0	0	0	6.78841e-05	0.000466757	0	0	0	0	0	0	0	0	0	0	0	0	0	0.00121531	0	0	0	0	0	0	0.000104357
d__Bacteria;p__Proteobacteria;c__Gammaproteobacteria;o__Enterobacterales;f__Enterobacteriaceae;g__Klebsiella	0	0	0	5.55093e-05	0	0.00026936	0	0	0	7.58495e-05	0	0	0	0.000495868	0	0	0.000244768	0.000119239	0	0	0	0	0	0	0	0	0	0	0	0	5.44573e-05	0	0	0	0	5.66316e-05	0	0	0	2.02836e-05	0	0	0	4.97537e-05	0	0	0	0	5.21785e-05
d__Bacteria;p__Firmicutes;c__Bacilli;o__Staphylococcales;f__Staphylococcaceae;g__Staphylococcus	8.15594e-05	0	0.00198085	0.000721621	0	0.00026936	0	0	0	0	8.40124e-05	0	5.2222e-05	0	0	0	0	0.000536577	0	0	0.000151446	0.00131229	0	0.000183329	0	0	0	0	0.000144992	0	0.000108915	0	0	0	0	0	0	0.000170853	7.60919e-05	0	0	0.000742691	0.000330852	0	0	5.82827e-05	0	0	0
d__Bacteria;p__Campilobacterota;c__Campylobacteria;o__Campylobacterales;f__Campylobacteraceae;g__Campylobacter	0.00130495	0.00239509	0	0.00216486	0	0	0	0.000461851	0	0	0	0	0	0	0	1.40176e-05	0.00030596	0	0	0	0	0.00128843	0	0	0	0	0.000271536	0.000829789	0.000117806	0.00114001	0	0	0	0	0	0	6.19502e-05	0	0	0	0	0.00303828	0	0	0	1.45707e-05	0	0	0
d__Bacteria;p__Firmicutes;c__Clostridia;o__Oscillospirales;f__Ruminococcaceae;g__Faecalibacterium	8.15594e-05	9.58038e-05	0.000990426	0.00111019	0.000321007	6.73401e-05	0	9.23702e-05	0.000195861	0	0	0.000204485	0.000104444	8.26446e-05	0.000455996	0.00100927	6.1192e-05	0.000178859	0.00012581	0	0.000302893	1.19299e-05	0.000636042	0.000244439	0	0.000382409	0	0.000726066	5.4372e-05	7.12504e-05	0.000108915	0	0	0.000384971	0.000162245	0	0	8.54263e-05	0	0	9.09174e-05	0	0.000248139	0	0.000291949	0.000160277	0.00103598	0.000212438	0.000156535
d__Bacteria;p__Firmicutes;c__Clostridia;o__Lachnospirales;f__Lachnospiraceae;g__uncultured	0	0	0	5.55093e-05	0.000192604	0	0	0	0	0	0	6.81617e-05	0	0	0	0.000126158	0	0	0	0	0	0	0	0	0	0	0	0	0	0	5.44573e-05	0.000129383	0	0	0.00300154	0	0	0	0.00311977	0	0	0	0	4.97537e-05	0	2.91414e-05	9.41797e-05	0	5.21785e-05
d__Bacteria;p__Firmicutes;c__Clostridia;o__Oscillospirales;f__Ruminococcaceae;g__Subdoligranulum	0	0	0	0.00255343	6.42013e-05	6.73401e-05	0	0	0	0	0	0	0.000104444	0	0	0	0	0	0	5.99664e-05	7.57232e-05	2.38598e-05	0.00204947	0	0	0.00159337	0	0	0	7.12504e-05	0	0	0	0	0	0	0	0	0	0	0	0	0	0	0	0.000582827	0.00160105	0	0
d__Bacteria;p__Actinobacteriota;c__Actinobacteria;o__Corynebacteriales;f__Corynebacteriaceae;g__Lawsonella	0.000163119	0.00287411	0	0.000111019	0	0	0	0	0	0	0	0	0	0	0	0	0.00146861	0	0	0	0	0.00152703	0	0	0	0	0.000203652	0.000155586	0.000144992	0.000427503	0	0	0	0	0	0	0	0	0	0	0	0.000135035	0	4.97537e-05	7.29874e-05	0.000364267	0	0	0
d__Bacteria;p__Firmicutes;c__Clostridia;o__Lachnospirales;f__Lachnospiraceae;g__[Ruminococcus]_torques_group	0	0.000383215	0	0.000444074	0.000192604	0	0	0	0	0	0.000252037	0	0	8.26446e-05	0	0.000238299	0	0	0	0	0.000227169	0	0.000282686	0	0	6.37349e-05	6.78841e-05	0.000881651	9.06199e-06	0	0	0	0	0.000384971	0	0	0	0	0	0	0	0	0	0	7.29874e-05	0	0.000188359	0	0.000104357
d__Bacteria;p__Proteobacteria;c__Gammaproteobacteria;o__Pseudomonadales;f__Moraxellaceae;g__Enhydrobacter	0	0	0	0	0	0	0.0041936	0	0	0	0	0	0	0	0	0	0	0	0	0	0	0	0	0	0	0	0	0	0	0	0	0	0	7.69941e-05	0	5.66316e-05	6.19502e-05	0	0	0	9.09174e-05	0	0.000165426	0	0	0	0	0	0
d__Bacteria;p__Firmicutes;c__Negativicutes;o__Acidaminococcales;f__Acidaminococcaceae;g__Phascolarctobacterium	0	9.58038e-05	0	5.55093e-05	0	0	0	0	6.52869e-05	0	0	0	0	0	0	1.40176e-05	6.1192e-05	0	0.00012581	0	7.57232e-05	0	0	0	0.000145381	0	0	0.000259309	2.7186e-05	0.000285002	0	0	0	0	0	0	0	0	0	0	0	0	0	0	7.29874e-05	4.3712e-05	0	0	0.000208714
d__Bacteria;p__Firmicutes;c__Bacilli;o__Lactobacillales;f__Enterococcaceae;g__Enterococcus	0	0	0.00132057	0	0	0	0	0	0	0	0	0	0	0	0	0	0	0	0.000314525	0	0	0.000930532	0	0	0	0	0	0	1.8124e-05	0	0	0	0	0	0	0	0	0	0	0	0	0	0	4.97537e-05	0	1.45707e-05	0	0	0
d__Bacteria;p__Firmicutes;c__Clostridia;o__Lachnospirales;f__Lachnospiraceae;g__Dorea	0	0	0	0.000388565	0.000128403	0	0	0	0	0	0	6.81617e-05	0	8.26446e-05	7.59994e-05	0	0	0	6.2905e-05	0	0	0	0.000565371	0	0	0.000382409	0	5.18618e-05	3.6248e-05	0	5.44573e-05	0	0	0	0	0	0	0	0	0	0	0	0	0	0	0	0.000470898	0	5.21785e-05
d__Bacteria;p__Firmicutes;c__Clostridia;o__Peptostreptococcales-Tissierellales;f__Peptostreptococcaceae;g__uncultured	0	0	0	0.000555093	0	0	0	0	0	0	0	0	0	0	0	0	0	0	0.00012581	0	0	0	0.000777385	0	0	6.37349e-05	0	0	0.000217488	0	0	0	0	0	0	0	0	0	0	0	0	0	8.2713e-05	0	0	0	0.000470898	0	0
d__Bacteria;p__Firmicutes;c__Negativicutes;o__Veillonellales-Selenomonadales;f__Selenomonadaceae;g__Megamonas	0	0	0.000330142	0	6.42013e-05	0.00020202	5.82445e-05	0.000277111	0.000130574	0	8.40124e-05	0	0.000104444	0	7.59994e-05	0	0.000122384	0	0.00012581	0	7.57232e-05	1.19299e-05	0	6.11098e-05	0	0	0	0	9.06199e-05	0	0	0	0	0	0	0	0	0	0	0	0	0	0	0	0.000145975	0	0	0	0
d__Bacteria;p__Firmicutes;c__Clostridia;o__Oscillospirales;f__Ruminococcaceae;g__Ruminococcus	0	9.58038e-05	0.000330142	0.000388565	0	0	5.82445e-05	0	0	0	0	0	0	8.26446e-05	0	0	0	0	0	0	0	0	0.000353357	0	0	0.000254939	0	0.000155586	0	0	5.44573e-05	0	0	0	0	0	0	0	0	0	0	0	0	0	0	0	0.000188359	0	0
d__Bacteria;p__Bacteroidota;c__Bacteroidia;o__Flavobacteriales;f__Flavobacteriaceae;g__Flavobacterium	0	0	0	0	0	0	0	0	0	0	8.40124e-05	0	0	0	7.59994e-05	0	0	0	6.2905e-05	0	0	0	0	0	0	0	0	0	0	0.000142501	0	0	0	0	0	0.000113263	0	0	0	0	0	6.75174e-05	0	0	0.000145975	2.91414e-05	0.000282539	0	0
d__Bacteria;p__Bacteroidota;c__Bacteroidia;o__Bacteroidales;f__Marinifilaceae;g__Odoribacter	0.000244678	0.000191608	0.000330142	0	0	0	0	0	0	7.58495e-05	0	0.000136323	0	0	7.59994e-05	0	0	0	0	0	0	0	0	0	0	0	0	0	0	0	0	0	0	0	0	0	0	0	0	0	0	0	0	0	0	0.000174848	0	0	0
d__Bacteria;p__Proteobacteria;c__Alphaproteobacteria;o__Sphingomonadales;f__Sphingomonadaceae;g__Sphingomonas	8.15594e-05	0	0	0	0	0	0	0	0	0	0	0	0	0	0	0.000112141	0	0	0	0	0	2.38598e-05	0	0	0.000145381	0	0	0	5.4372e-05	0	5.44573e-05	0	0	0	0	0	0	0	0	4.05671e-05	0	0	0	9.95074e-05	0	0	0	0	0.000104357
d__Bacteria;p__Actinobacteriota;c__Coriobacteriia;o__Coriobacteriales;f__Coriobacteriaceae;g__Collinsella	0	0	0	0.000222037	0	0	0	0	0	0	0	0	0	0	0	0	0	0	0	0	0	0	0.000141343	0	0	0.000318674	0	5.18618e-05	0	0	0	0	0	0	0	0	0	0	0	0	0	0	0	0	0	0	0.000282539	0	0.000417428
d__Bacteria;p__Firmicutes;c__Clostridia;o__Oscillospirales;f__Ruminococcaceae;g__Incertae_Sedis	0	0	0	0.000166528	0	0	5.82445e-05	0	0	0	0	0	0	0	0	0	0	0	0.000188715	0	0	0	0	0	0	0.000254939	0	0	9.06199e-06	0	0	0	0	0	0	0	0	0	0	0	0	0	0	0	0	0	0.000376719	0	0
d__Bacteria;p__Bacteroidota;c__Bacteroidia;o__Chitinophagales;f__Chitinophagaceae;__	0.000244678	0	0	0	0	0	0	0	0	0	0	0	0	0	0	2.80352e-05	0	0	0	0	0	4.77196e-05	7.06714e-05	6.11098e-05	0	0	0	0	5.4372e-05	0	5.44573e-05	0	0	0	0	0	0	0	0	8.11343e-05	0	0	0	4.97537e-05	7.29874e-05	5.82827e-05	0	0	0
d__Bacteria;p__Proteobacteria;c__Alphaproteobacteria;o__Rhizobiales;f__Beijerinckiaceae;g__Bosea	0	0	0	0	0	0	0	0	0	0	0.000168025	0	0	0	0	8.41055e-05	0	0	0	0	0	0.000155089	0	0	0	0	0	0	2.7186e-05	0	0	0	0	0	0	0	6.19502e-05	0	0	2.02836e-05	0	0	0	0	0	2.91414e-05	0	0	0
d__Bacteria;p__Firmicutes;c__Clostridia;o__Oscillospirales;f__Oscillospiraceae;g__UCG-002	0	0	0	5.55093e-05	0	0	0	0	0	0	0	0	0	0	0	0	0	5.96196e-05	6.2905e-05	0.000179899	0	0	0	0	7.26903e-05	0	0	0	0	0	0	0	0	0	0	0	0	0	0	0	0	0	0	0	0	8.74241e-05	0.000282539	0	5.21785e-05
d__Bacteria;p__Proteobacteria;c__Alphaproteobacteria;o__Rhizobiales;f__Rhizobiaceae;g__Phyllobacterium	0	0	0	0	0	0	0	0	0	0	0	0	0	0	0	1.40176e-05	6.1192e-05	0	0	0	0	0	0	0	0	0	0	0	6.3434e-05	0	0	0	0	7.69941e-05	8.11227e-05	0	0	0	7.60919e-05	0	0	0	0	0.000348276	0	0	0	0	0
d__Bacteria;p__Firmicutes;c__Clostridia;o__Lachnospirales;f__Lachnospiraceae;g__[Eubacterium]_eligens_group	0	0	0	5.55093e-05	0	0	0	0	0	0	0	0	0	0	0	0	0	0	0	5.99664e-05	0	0	7.06714e-05	0	7.26903e-05	0.00012747	0	0	0	0	0	0	0	0	0	0	0	0	0	0	0	6.75174e-05	0.000165426	0	0	0	0	0	5.21785e-05
d__Bacteria;p__Proteobacteria;c__Alphaproteobacteria;o__Rhizobiales;f__Xanthobacteraceae;g__Bradyrhizobium	8.15594e-05	9.58038e-05	0	0	0	0	0	0	0	0	0	0	0	0	0	5.60703e-05	0	0	0	0	0	0.000107369	0	6.11098e-05	0	0	0	0	0	0	0	0	0	0	0	0	0	0	0	0	0	0	0	9.95074e-05	0	0	0	0	0
d__Bacteria;p__Proteobacteria;c__Gammaproteobacteria;o__Pseudomonadales;f__Pseudomonadaceae;g__Pseudomonas	0	0	0	0	0	0	0	0	0	0	0	0	0	0	0	0	0	0	0	0	0	3.57897e-05	0	0	0	0	0	0.000103724	0	0	0	0	0	0	0	0	0	8.54263e-05	0.000152184	0	0	6.75174e-05	0	0	0	0.000145707	0	0	0
d__Bacteria;p__Verrucomicrobiota;c__Verrucomicrobiae;o__Verrucomicrobiales;f__Akkermansiaceae;g__Akkermansia	0.000244678	0	0	0	0	0	0	0	0	0	0	0	0	0	0	0	0	0	0	5.99664e-05	0	0	0	0	0.000145381	0	0	0	0	7.12504e-05	0	0	0	0	0	0	0	0	0	0	0	0	0	0	0	0	0	0	0
d__Bacteria;p__Actinobacteriota;c__Actinobacteria;o__Actinomycetales;f__Actinomycetaceae;g__Actinomyces	0	9.58038e-05	0	0.000111019	0	0	0	0	0	0	0	0	0	0	7.59994e-05	0	0	0	0	0	0	5.96495e-05	0	0	0	0	0	0	1.8124e-05	0.000142501	0	0	0	0	0	0	0	0	0	0	0	6.75174e-05	0	0	0	0	0	0	0
d__Bacteria;p__Proteobacteria;c__Gammaproteobacteria;o__Burkholderiales;f__Comamonadaceae;g__Aquabacterium	0	0	0	0	0	0	0	0	0	0	0	0	0	0	0	5.60703e-05	0	0	0	0	0	2.38598e-05	0	0	0	0	0	0	1.8124e-05	0	0.000163372	0	0	0	0	0	0	0	0	0	0	0	0	0	7.29874e-05	5.82827e-05	0	0	0
[truncated: 29 more columns]

## Sheet: Sheet1
#OTU ID	A01	A08	A09	A10	A11	A12	A14	A17	A22	A23	A26	A28	A32	A33	A34	A38	A43	A44	A45	A46	A48	A49	A50	C01	C03	C08	C09	C15	C20	C21	C22	C23	C27	C28	C31	C37	C38	C39	C40	C45	C46	C51	C55	C56	A05	A06	A21	A24	A35
Lactobacillus	0.925536	0.481031	0.97656	0.966916	0.976952	0.996094	0.0493331	0.275725	0.998498	0.999393	0.0900613	0.00238566	0.0075722	0.983058	0.903405	0.996397	0.902705	0.953258	0.686545	0.475774	0.994851	0.771077	0.990247	0.998594	0.996947	0.994391	0.989003	0.973084	0.994173	0.00242252	0.996569	0.16988	0.145845	0.911611	0.986615	0.670631	0.00780572	0.99906	0.366839	0.996714	0.999273	0.13679	0.99512	0.983979	0.428071	0.634465	0.000376719	0.999575	0.997287
Gardnerella	0.0506484	0.0131251	0.00429185	0.00077713	0.00154083	0.0020202	0.298736	0.359413	0.000130574	7.58495e-05	0.495925	0.298071	0.0643898	8.26446e-05	0.0669555	0	0.00881165	5.96196e-05	0.273196	0.000239866	0.000227169	0.00712215	0.000212014	0	0.000508832	0.000191205	0.000135768	0	6.3434e-05	0.805771	0.000980232	0.211476	0.0821562	0.000230982	8.11227e-05	0.239721	0.0220543	8.54263e-05	0.23345	0.000953328	9.09174e-05	0.250287	0.000413565	0.0103985	0.463032	0.0205884	0.663873	0	0.000260892
Prevotella	0.00464889	0.302932	0.00297128	0.0023869	0.000128403	0.00020202	0.13239	0.10641	0.000130574	0	0.184491	0.574058	0.140007	0.00256198	0.00159599	0.000841055	0.0392853	0.00178859	0.0025162	0.288498	7.57232e-05	0.0829128	0.000636042	0.00012222	0.000290761	0.000318674	0.00610956	0.0067939	0.000308108	0.152903	0.000108915	0.269116	0.238682	0.00615953	0.00162245	0.00724884	0.325734	0.000170853	0.0449703	0.000141985	0.000272752	0.371481	0.000744417	0.00109458	0.0011678	0.00110737	0.000376719	0.000159329	0.000469606
Streptococcus	0.00130495	0	0.00528227	0.000111019	0	0	0	0.0018474	0.000195861	0	0	0	0.000104444	0.0014876	0.000227998	2.80352e-05	0	0.000119239	0	0.0230871	7.57232e-05	0.00858953	0.000424028	0.000366659	0	0	0.000135768	0.00331916	0.00107838	0.00128251	0.000762403	0.000258766	0	0.039113	0	0.00186884	0	0	0	4.05671e-05	9.09174e-05	0.000202552	0.000909843	0.00238818	0.000291949	0.000203989	0.000188359	0	0
Atopobium	0.000326238	0	0	0	0	0	0.0963364	0.0489562	0	7.58495e-05	0.00571285	0.0811124	0.0166588	0	0	0	0	0	0.0258539	0.111358	0	0	0	0	0.000218071	0	0	0	0	0.000356252	0	0.0457368	0.189618	7.69941e-05	0	0.000169895	0.0263908	0.000170853	0.0423832	4.05671e-05	0	0.176963	0	0	0.09846	1.45707e-05	0.328122	0	5.21785e-05
Sneathia	0	0	0.000330142	0	0	0	0.0440328	0.188158	6.52869e-05	0	0.129127	0	0.671889	0	0	0	0	0	0	0	0	0.000214738	0	0	0	0	0	0	0	0	0	0.14038	0.0167707	0.000153988	0.000162245	0	0.406207	0	0.0652869	0	0	0.0224158	0	0	0	0	0	0	0
Megasphaera	0	0	0	0	0	0	0.0866678	0	0	0	0.0417542	0	0.0430832	0	0	0	0	0	0	0	0	0	0	0	0	0	0	0	0	0	0	0.0744598	0.0839032	0	0.000243368	0	0.0550118	0	0.177827	0	9.09174e-05	0	0	0	0	2.91414e-05	0	0	0
Fastidiosipila	0.000163119	9.58038e-05	0	0	0	0	0.119809	0	0	0	0.00999748	0	0.01128	0	0	0	0	0	0	0	0	0	0	0	0	0	0	0	0	0	0	0.031246	0.0754679	7.69941e-05	0.000162245	5.66316e-05	0.0639945	0	0.0366002	0	0	0.000675174	0.000165426	0.000199015	0	0	0	0	0
Bifidobacterium	8.15594e-05	0	0	0.000444074	0	0	0	0	0	0	0	0	0.000104444	0	0	0	0	0.000119239	0	0.00467738	0	0	0.000424028	0.000183329	0.000145381	0.000318674	0	0	0	0	0	0	0	0	0.000324491	0	0	0	0.000608735	0	0	0	0	4.97537e-05	0	0	9.41797e-05	5.31096e-05	0
Alloscardovia	8.15594e-05	0.000191608	0	0	0.000192604	0	0	0	0.000130574	0	0	0	0.000104444	0.000743802	0	0	0	0	0	0	0	0.000417546	0	0	7.26903e-05	0	0	0	0	0	0	0	0	0	0	0	0	0	0	0	0	0	0	0	0	0	0	0	0
other	0.017209	0.202625	0.0105645	0.0293644	0.0211864	0.0016835	0.172695	0.0194901	0.00084873	0.000455097	0.0429304	0.0443733	0.0448065	0.0120661	0.0278158	0.00273343	0.0491984	0.0446551	0.011889	0.096366	0.00477056	0.129666	0.00805654	0.000733317	0.00181726	0.00478011	0.00461612	0.0168032	0.00437694	0.037264	0.00157926	0.057446	0.167557	0.0425778	0.0107893	0.0803035	0.0928014	0.000512558	0.0320347	0.00210949	0.000181835	0.0411856	0.00264682	0.00189064	0.00897745	0.343591	0.0069693	0.000212438	0.0019306
#OTU ID	A01	A08	A09	A10	A11	A12	A14	A17	A22	A23	A26	A28	A32	A33	A34	A38	A43	A44	A45	A46	A48	A49	A50	C01	C03	C08	C09	C15	C20	C21	C22	C23	C27	C28	C31	C37	C38	C39	C40	C45	C46	C51	C55	C56	A05	A06	A21	A24	A35
Lactobacillus	92.5536	48.1031	97.656	96.6916	97.6952	99.6094	4.93331	27.5725	99.8498	99.9393	9.00613	0.238566	0.75722	98.3058	90.3405	99.6397	90.2705	95.3258	68.6545	47.5774	99.4851	77.1077	99.0247	99.8594	99.6947	99.4391	98.9003	97.3084	99.4173	0.242252	99.6569	16.988	14.5845	91.1611	98.6615	67.0631	0.780572	99.906	36.6839	99.6714	99.9273	13.679	99.512	98.3979	42.8071	63.4465	0.0376719	99.9575	99.7287
Gardnerella	5.06484	1.31251	0.429185	0.077713	0.154083	0.20202	29.8736	35.9413	0.0130574	0.00758495	49.5925	29.8071	6.43898	0.00826446	6.69555	0	0.881165	0.00596196	27.3196	0.0239866	0.0227169	0.712215	0.0212014	0	0.0508832	0.0191205	0.0135768	0	0.0063434	80.5771	0.0980232	21.1476	8.21562	0.0230982	0.00811227	23.9721	2.20543	0.00854263	23.345	0.0953328	0.00909174	25.0287	0.0413565	1.03985	46.3032	2.05884	66.3873	0	0.0260892
Prevotella	0.464889	30.2932	0.297128	0.23869	0.0128403	0.020202	13.239	10.641	0.0130574	0	18.4491	57.4058	14.0007	0.256198	0.159599	0.0841055	3.92853	0.178859	0.25162	28.8498	0.00757232	8.29128	0.0636042	0.012222	0.0290761	0.0318674	0.610956	0.67939	0.0308108	15.2903	0.0108915	26.9116	23.8682	0.615953	0.162245	0.724884	32.5734	0.0170853	4.49703	0.0141985	0.0272752	37.1481	0.0744417	0.109458	0.11678	0.110737	0.0376719	0.0159329	0.0469606
Streptococcus	0.130495	0	0.528227	0.0111019	0	0	0	0.18474	0.0195861	0	0	0	0.0104444	0.14876	0.0227998	0.00280352	0	0.0119239	0	2.30871	0.00757232	0.858953	0.0424028	0.0366659	0	0	0.0135768	0.331916	0.107838	0.128251	0.0762403	0.0258766	0	3.9113	0	0.186884	0	0	0	0.00405671	0.00909174	0.0202552	0.0909843	0.238818	0.0291949	0.0203989	0.0188359	0	0
Atopobium	0.0326238	0	0	0	0	0	9.63364	4.89562	0	0.00758495	0.571285	8.11124	1.66588	0	0	0	0	0	2.58539	11.1358	0	0	0	0	0.0218071	0	0	0	0	0.0356252	0	4.57368	18.9618	0.00769941	0	0.0169895	2.63908	0.0170853	4.23832	0.00405671	0	17.6963	0	0	9.846	0.00145707	32.8122	0	0.00521785
Sneathia	0	0	0.0330142	0	0	0	4.40328	18.8158	0.00652869	0	12.9127	0	67.1889	0	0	0	0	0	0	0	0	0.0214738	0	0	0	0	0	0	0	0	0	14.038	1.67707	0.0153988	0.0162245	0	40.6207	0	6.52869	0	0	2.24158	0	0	0	0	0	0	0
Megasphaera	0	0	0	0	0	0	8.66678	0	0	0	4.17542	0	4.30832	0	0	0	0	0	0	0	0	0	0	0	0	0	0	0	0	0	0	7.44598	8.39032	0	0.0243368	0	5.50118	0	17.7827	0	0.00909174	0	0	0	0	0.00291414	0	0	0
Fastidiosipila	0.0163119	0.00958038	0	0	0	0	11.9809	0	0	0	0.999748	0	1.128	0	0	0	0	0	0	0	0	0	0	0	0	0	0	0	0	0	0	3.1246	7.54679	0.00769941	0.0162245	0.00566316	6.39945	0	3.66002	0	0	0.0675174	0.0165426	0.0199015	0	0	0	0	0
Bifidobacterium	0.00815594	0	0	0.0444074	0	0	0	0	0	0	0	0	0.0104444	0	0	0	0	0.0119239	0	0.467738	0	0	0.0424028	0.0183329	0.0145381	0.0318674	0	0	0	0	0	0	0	0	0.0324491	0	0	0	0.0608735	0	0	0	0	0.00497537	0	0	0.00941797	0.00531096	0
Alloscardovia	0.00815594	0.0191608	0	0	0.0192604	0	0	0	0.0130574	0	0	0	0.0104444	0.0743802	0	0	0	0	0	0	0	0.0417546	0	0	0.00726903	0	0	0	0	0	0	0	0	0	0	0	0	0	0	0	0	0	0	0	0	0	0	0	0
other	1.7209	20.2625	1.05645	2.93644	2.11864	0.16835	17.2695	1.94901	0.084873	0.0455097	4.29304	4.43733	4.48065	1.20661	2.78158	0.273343	4.91984	4.46551	1.1889	9.6366	0.477056	12.9666	0.805654	0.0733317	0.181726	0.478011	0.461612	1.68032	0.437694	3.7264	0.157926	5.7446	16.7557	4.25778	1.07893	8.03035	9.28014	0.0512558	3.20347	0.210949	0.0181835	4.11856	0.264682	0.189064	0.897745	34.3591	0.69693	0.0212438	0.19306
#OTU ID	Lactobacillus	Gardnerella	Prevotella	Streptococcus	Atopobium	Sneathia	Megasphaera	Fastidiosipila	Bifidobacterium	Alloscardovia	other
A01	92.5536	5.06484	0.464889	0.130495	0.0326238	0	0	0.0163119	0.00815594	0.00815594	1.7209
A05	42.8071	46.3032	0.11678	0.0291949	9.846	0	0	0	0	0	0.897745
A06	63.4465	2.05884	0.110737	0.0203989	0.00145707	0	0.00291414	0	0	0	34.3591
A08	48.1031	1.31251	30.2932	0	0	0	0	0.00958038	0	0.0191608	20.2625
A09	97.656	0.429185	0.297128	0.528227	0	0.0330142	0	0	0	0	1.05645
A10	96.6916	0.077713	0.23869	0.0111019	0	0	0	0	0.0444074	0	2.93644
A11	97.6952	0.154083	0.0128403	0	0	0	0	0	0	0.0192604	2.11864
A12	99.6094	0.20202	0.020202	0	0	0	0	0	0	0	0.16835
A13	0.0860642	0	3.70738	6.96458	0	0	0	0	81.6617	0	7.58027
A14	4.93331	29.8736	13.239	0	9.63364	4.40328	8.66678	11.9809	0	0	17.2695
A15	1.87796	69.5647	10.1471	2.78481	11.9843	0.0012355	0.017297	0.0259455	0.002471	0	3.59406
A16	0.0451681	99.5212	0.0790442	0	0	0	0.00225841	0	0	0	0.352311
A17	27.5725	35.9413	10.641	0.18474	4.89562	18.8158	0	0	0	0	1.94901
A21	0.0376719	66.3873	0.0376719	0.0188359	32.8122	0	0	0	0.00941797	0	0.69693
A22	99.8498	0.0130574	0.0130574	0.0195861	0	0.00652869	0	0	0	0.0130574	0.084873
A23	99.9393	0.00758495	0	0	0.00758495	0	0	0	0	0	0.0455097
A24	99.9575	0	0.0159329	0	0	0	0	0	0.00531096	0	0.0212438
A26	9.00613	49.5925	18.4491	0	0.571285	12.9127	4.17542	0.999748	0	0	4.29304
A27	0.0191015	0.017365	1.04537	92.9828	0.00520951	0.00520951	0.0017365	0	0	0	5.92321
A28	0.238566	29.8071	57.4058	0	8.11124	0	0	0	0	0	4.43733
A30	0.0138056	0.000986115	2.61518	89.2563	0	0	0	0	0.00295835	0	8.1108
A31	0.091149	97.9851	0.297433	0.00479731	0.091149	0	0	0	0.0383785	0	1.49196
A32	0.75722	6.43898	14.0007	0.0104444	1.66588	67.1889	4.30832	1.128	0.0104444	0.0104444	4.48065
A33	98.3058	0.00826446	0.256198	0.14876	0	0	0	0	0	0.0743802	1.20661
A34	90.3405	6.69555	0.159599	0.0227998	0	0	0	0	0	0	2.78158
A35	99.7287	0.0260892	0.0469606	0	0.00521785	0	0	0	0	0	0.19306
A36	0.0617665	82.115	0.143516	0.0417832	17.4509	0	0.00181666	0	0	0	0.1853
A38	99.6397	0	0.0841055	0.00280352	0	0	0	0	0	0	0.273343
A39	0.0196801	0	18.8619	80.4324	0	0	0	0	0	0.0154629	0.670528
A41	99.2066	0	0.0585729	0	0	0	0	0	0.0319489	0	0.702875
A42	0.0331367	98.5088	0.291603	0.284976	0	0	0	0	0	0.0132547	0.868182
A43	90.2705	0.881165	3.92853	0	0	0	0	0	0	0	4.91984
A44	95.3258	0.00596196	0.178859	0.0119239	0	0	0	0	0.0119239	0	4.46551
A45	68.6545	27.3196	0.25162	0	2.58539	0	0	0	0	0	1.1889
A46	47.5774	0.0239866	28.8498	2.30871	11.1358	0	0	0	0.467738	0	9.6366
A48	99.4851	0.0227169	0.00757232	0.00757232	0	0	0	0	0	0	0.477056
A49	77.1077	0.712215	8.29128	0.858953	0	0.0214738	0	0	0	0.0417546	12.9666
A50	99.0247	0.0212014	0.0636042	0.0424028	0	0	0	0	0.0424028	0	0.805654
A51	0.01149	0.00893666	5.43349	23.9528	0.00127667	0.00510667	0	0	0.00127667	67.7157	2.86995
A54	0.0985626	64.5257	0.00821355	0	35.2608	0.00821355	0	0	0	0	0.0985626
	51.197	20.5407	5.7541	7.52655	3.65244	2.58504	0.429414	0.354012	2.05846	1.69826	4.20403
C01	99.8594	0	0.012222	0.0366659	0	0	0	0	0.0183329	0	0.0733317
C02	0.0812142	2.49226	44.617	0	6.0403	2.70037	14.3952	1.01518	0	0	28.6584
C03	99.6947	0.0508832	0.0290761	0	0.0218071	0	0	0	0.0145381	0.00726903	0.181726
C05	0.144153	22.5719	33.1732	0	3.65788	3.97621	11.34	14.8778	0	0	10.2589
C07	99.8119	0.00537403	0.0268702	0.0376182	0	0	0	0	0	0	0.118229
C08	99.4391	0.0191205	0.0318674	0	0	0	0	0	0.0318674	0	0.478011
C09	98.9003	0.0135768	0.610956	0.0135768	0	0	0	0	0	0	0.461612
C10	99.9542	0	0.00509087	0	0.00509087	0	0	0	0	0	0.0356361
C15	97.3084	0	0.67939	0.331916	0	0	0	0	0	0	1.68032
C20	99.4173	0.0063434	0.0308108	0.107838	0	0	0	0	0	0	0.437694
C21	0.242252	80.5771	15.2903	0.128251	0.0356252	0	0	0	0	0	3.7264
C22	99.6569	0.0980232	0.0108915	0.0762403	0	0	0	0	0	0	0.157926
C23	16.988	21.1476	26.9116	0.0258766	4.57368	14.038	7.44598	3.1246	0	0	5.7446
C24	0.0448862	21.3786	42.8984	0.0192369	6.88682	2.25072	15.3575	7.0856	0.00641231	0	4.07182
C25	16.2598	0	11.9281	71.7268	0	0	0	0.00332443	0	0	0.0820026
C27	14.5845	8.21562	23.8682	0	18.9618	1.67707	8.39032	7.54679	0	0	16.7557
C28	91.1611	0.0230982	0.615953	3.9113	0.00769941	0.0153988	0	0.00769941	0	0	4.25778
C29	99.4321	0	0.0501114	0.105791	0.0111359	0	0	0	0	0	0.400891
C31	98.6615	0.00811227	0.162245	0	0	0.0162245	0.0243368	0.0162245	0.0324491	0	1.07893
C33	0.00237192	0.00118596	0.24075	0.0379507	96.7671	0	0.00118596	0	2.60436	0.00355787	0.341556
C34	6.58235	52.0809	2.66809	0.0745573	36.0325	0.00798828	0.00532552	0	0.0159766	0	2.53229
C35	0.0559995	0.00215383	0.012923	99.6834	0.00215383	0	0	0	0	0	0.243382
C37	67.0631	23.9721	0.724884	0.186884	0.0169895	0	0	0.00566316	0	0	8.03035
C38	0.780572	2.20543	32.5734	0	2.63908	40.6207	5.50118	6.39945	0	0	9.28014
C39	99.906	0.00854263	0.0170853	0	0.0170853	0	0	0	0	0	0.0512558
C40	36.6839	23.345	4.49703	0	4.23832	6.52869	17.7827	3.66002	0.0608735	0	3.20347
C41	0.0186904	27.6556	11.9494	0.0311507	18.9085	5.13364	8.61006	24.6527	0	0	3.04031
C45	99.6714	0.0953328	0.0141985	0.00405671	0.00405671	0	0	0	0	0	0.210949
C46	99.9273	0.00909174	0.0272752	0.00909174	0	0	0.00909174	0	0	0	0.0181835
C49	0.0858369	99.563	0.00780336	0	0.109247	0	0	0	0	0	0.234101
C50	66.0112	26.2132	0.0181129	0.0129378	7.55049	0	0	0	0	0	0.194067
C51	13.679	25.0287	37.1481	0.0202552	17.6963	2.24158	0	0.0675174	0	0	4.11856
C52	0.010268	26.9638	36.1331	0	3.93264	9.63138	8.92289	5.82195	0.071876	0	8.51217
C53	0.0313771	0.0274549	17.1855	65.0002	0.0666763	0.0156885	0.0143812	0.00784427	0.00261476	11.6187	6.02963
C54	0.163279	96.4814	0.0279486	0.00588391	0.00441293	0.00147098	0.00147098	0	0	0	3.31411
C55	99.512	0.0413565	0.0744417	0.0909843	0	0	0	0.0165426	0	0	0.264682
C56	98.3979	1.03985	0.109458	0.238818	0	0	0	0.0199015	0.00497537	0	0.189064
C57	0.115982	41.1389	15.9824	0	8.00278	18.4412	5.40478	5.09163	0	0	5.82232
	50.5353	15.8548	9.48327	6.36624	6.21553	2.82359	2.71596	2.09001	0.0753758	0.306039	3.53396
[truncated: 29 more columns]
