# Supplementary material for: Vaginal microbiome of women with adenomyosis: A case-control study
Source: PLoS One. 2022 Feb 16;17(2):e0263283. doi: 10.1371/journal.pone.0263283 (PMC8849446; doi:10.1371/journal.pone.0263283)
Supplement: S5 File — (XLSX) [file pone.0263283.s008.xlsx]

## Sheet: 7_CollapsedTable_relfreq_level7
#OTU ID	A01	A08	A09	A10	A11	A12	A14	A17	A22	A23	A26	A28	A32	A33	A34	A38	A43	A44	A45	A46	A48	A49	A50	C01	C03	C08	C09	C15	C20	C21	C22	C23	C27	C28	C31	C37	C38	C39	C40	C45	C46	C51	C55	C56	A05	A06	A21	A24	A35
d__Bacteria;p__Firmicutes;c__Bacilli;o__Lactobacillales;f__Lactobacillaceae;g__Lactobacillus;s__Lactobacillus_iners	0.876437	0.481031	0.975239	0.966639	0.976823	0.995354	0.0479352	0.275633	0.998498	0.977928	0.0894732	0.00238566	0.0075722	0.982562	0.903025	0.996383	0.578571	0.428546	0.685601	0.475054	0.994775	0.335707	0.98947	0.997983	0.995857	0.993881	0.988935	0.0944404	0.254896	0.000926256	0.996515	0.169686	0.145845	0.908146	0.986534	0.670631	0.00761987	0.998719	0.366763	0.00651102	0.999182	0.136655	0.761456	0.133937	0.000437924	0.000407979	9.41797e-05	0.000318657	0.000365249
d__Bacteria;p__Actinobacteriota;c__Actinobacteria;o__Bifidobacteriales;f__Bifidobacteriaceae;g__Gardnerella;s__Gardnerella_vaginalis	0.0506484	0.0131251	0.00429185	0.00077713	0.00154083	0.0020202	0.298736	0.358766	0.000130574	7.58495e-05	0.495925	0.297867	0.0643898	8.26446e-05	0.0669555	0	0.00881165	5.96196e-05	0.273196	0.000239866	0.000227169	0.00712215	0.000212014	0	0.000508832	0.000191205	0.000135768	0	6.3434e-05	0.805771	0.000980232	0.211476	0.0821562	0.000230982	8.11227e-05	0.239608	0.0220543	8.54263e-05	0.23345	0.000953328	9.09174e-05	0.250287	0.000413565	0.0103985	0.463032	0.0205884	0.663873	0	0.000260892
d__Bacteria;p__Firmicutes;c__Bacilli;o__Lactobacillales;f__Lactobacillaceae;g__Lactobacillus;s__Lactobacillus_helveticus	0.0490172	0	0.00132057	0.000277546	6.42013e-05	0.000740741	0.00139787	9.23702e-05	0	0.0212379	0.000588087	0	0	0.000413223	0.000379997	0	0.318382	0.519645	0.000943574	0.000719597	7.57232e-05	0.434356	0.000777385	0.000549988	0.00109035	0.000509879	6.78841e-05	0.875117	0.737719	0.00149626	0	0.000194074	0	0	8.11227e-05	0	0.0001239	0.000170853	0	0.989919	9.09174e-05	0.000135035	0.233581	0.834619	0.427633	0.634043	0.000282539	0.999256	0.996348
d__Bacteria;p__Bacteroidota;c__Bacteroidia;o__Bacteroidales;f__Prevotellaceae;g__Prevotella;s__Prevotella_bivia	0.000652475	0.201763	0.00297128	0.000222037	6.42013e-05	6.73401e-05	0	0.105764	0.000130574	0	0.143997	0.57399	0.135046	8.26446e-05	0.000531996	0.000112141	0.0159099	0.000953914	0.000754859	0.229012	7.57232e-05	0.0671295	0	0.00012222	0.000218071	0	0.00454823	0.00513432	0.000126868	0.00648379	0	0.202549	0.134614	0.0052356	0.000486736	0.00594631	0.27667	8.54263e-05	0.00152184	0	9.09174e-05	0.364864	8.2713e-05	0.00109458	0	0.000888811	0	5.31096e-05	0.000260892
d__Bacteria;p__Actinobacteriota;c__Coriobacteriia;o__Coriobacteriales;f__Atopobiaceae;g__Atopobium;__	0.000326238	0	0	0	0	0	0.0963364	0.0489562	0	7.58495e-05	0.00571285	0.0811124	0.0166588	0	0	0	0	0	0.0258539	0.111358	0	0	0	0	0.000218071	0	0	0	0	0.000356252	0	0.0457368	0.189618	7.69941e-05	0	0.000169895	0.0263908	0.000170853	0.0423832	4.05671e-05	0	0.176963	0	0	0.09846	1.45707e-05	0.328122	0	5.21785e-05
d__Bacteria;p__Firmicutes;c__Bacilli;o__Lactobacillales;f__Streptococcaceae;g__Streptococcus;s__Streptococcus_agalactiae	0.00130495	0	0.00165071	0	0	0	0	0.000369481	0.000130574	0	0	0	0	0	0.000227998	0	0	0	0	0	7.57232e-05	3.57897e-05	0.000424028	0	0	0	6.78841e-05	0	0	0	0.000707945	0	0	0	0	0.00186884	0	0	0	0	9.09174e-05	0	0.000909843	0.00238818	0	0	0	0	0
d__Bacteria;p__Fusobacteriota;c__Fusobacteriia;o__Fusobacteriales;f__Leptotrichiaceae;g__Sneathia;s__Sneathia_amnii	0	0	0.000330142	0	0	0	0.0440328	0.188158	6.52869e-05	0	0.129127	0	0.671889	0	0	0	0	0	0	0	0	0.000214738	0	0	0	0	0	0	0	0	0	0.14038	0.0167707	0.000153988	0.000162245	0	0.406207	0	0.0652869	0	0	0.0224158	0	0	0	0	0	0	0
d__Bacteria;p__Firmicutes;c__Bacilli;o__Lactobacillales;f__Streptococcaceae;g__Streptococcus;s__Streptococcus_anginosus	0	0	0.00363156	0.000111019	0	0	0	0.00147792	0	0	0	0	0	0.0014876	0	0	0	0.000119239	0	0.0205085	0	0.00855374	0	0.000366659	0	0	6.78841e-05	0.00331916	9.06199e-05	7.12504e-05	5.44573e-05	0	0	0.038959	0	0	0	0	0	4.05671e-05	0	0.000202552	0	0	0.000291949	0.000203989	9.41797e-05	0	0
d__Bacteria;p__Bacteroidota;c__Bacteroidia;o__Bacteroidales;f__Prevotellaceae;g__Prevotella;s__uncultured_bacterium	0.00375173	0.101169	0	0.00149875	6.42013e-05	0.00013468	0.13239	0.000369481	0	0	0.040494	6.81617e-05	0.00334221	0.00115702	0.000455996	0.000728914	0.00471179	0.000834675	0.00163553	0.0594867	0	0.0149482	0.000636042	0	0	0.000318674	0.00108614	0.00165958	9.96819e-05	0.14642	0.000108915	0.0665675	0.104068	0.00092393	0.00113572	0.00130253	0.0490646	8.54263e-05	0.0433724	0.000101418	0.000181835	0.0066167	0.000661704	0	0.0011678	0.00021856	0.000376719	0.000106219	0.000208714
d__Bacteria;p__Firmicutes;c__Negativicutes;o__Veillonellales-Selenomonadales;f__Veillonellaceae;g__Megasphaera;__	0	0	0	0	0	0	0.0866678	0	0	0	0.0417542	0	0.0430832	0	0	0	0	0	0	0	0	0	0	0	0	0	0	0	0	0	0	0.0744598	0.0839032	0	0.000243368	0	0.0550118	0	0.177827	0	9.09174e-05	0	0	0	0	2.91414e-05	0	0	0
	0.0178615	0.202912	0.0105645	0.0304746	0.0214432	0.0016835	0.292504	0.0204138	0.00104459	0.000682646	0.0529278	0.0445777	0.0580187	0.0142149	0.0284238	0.00277548	0.073614	0.049842	0.0120148	0.103622	0.00477056	0.131933	0.00848057	0.000977756	0.00210802	0.00509879	0.0050913	0.0203298	0.00700492	0.0384752	0.00163372	0.0889507	0.243025	0.0462735	0.0112761	0.0804734	0.156858	0.00068341	0.0693958	0.00243403	0.000181835	0.0418608	0.00289495	0.0175631	0.00897745	0.343606	0.00715766	0.000265548	0.00250457
d__Bacteria;p__Firmicutes;c__Clostridia;o__Clostridia;f__Hungateiclostridiaceae;g__Fastidiosipila;s__uncultured_bacterium	0.000163119	9.58038e-05	0	0	0	0	0.119809	0	0	0	0.00999748	0	0.01128	0	0	0	0	0	0	0	0	0	0	0	0	0	0	0	0	0	0	0.031246	0.0754679	7.69941e-05	0.000162245	5.66316e-05	0.0639945	0	0.0366002	0	0	0.000675174	0.000165426	0.000199015	0	0	0	0	0
d__Bacteria;p__Actinobacteriota;c__Actinobacteria;o__Bifidobacteriales;f__Bifidobacteriaceae;g__Bifidobacterium;s__Bifidobacterium_breve	0	0	0	0	0	0	0	0	0	0	0	0	0	0	0	0	0	0.000119239	0	0.00467738	0	0	0	0.00012222	0	0	0	0	0	0	0	0	0	0	0	0	0	0	0	0	0	0	0	0	0	0	0	0	0
d__Bacteria;p__Actinobacteriota;c__Actinobacteria;o__Bifidobacteriales;f__Bifidobacteriaceae;g__Alloscardovia;__	8.15594e-05	0.000191608	0	0	0.000192604	0	0	0	0.000130574	0	0	0	0.000104444	0.000743802	0	0	0	0	0	0	0	0.000417546	0	0	7.26903e-05	0	0	0	0	0	0	0	0	0	0	0	0	0	0	0	0	0	0	0	0	0	0	0	0
d__Bacteria;p__Firmicutes;c__Bacilli;o__Lactobacillales;f__Lactobacillaceae;g__Lactobacillus;s__Lactobacillus_hamsteri	8.15594e-05	0	0	0	6.42013e-05	0	0	0	0	0	0	0	0	8.26446e-05	0	1.40176e-05	6.1192e-05	0	0	0	0	4.77196e-05	0	6.11098e-05	0	0	0	0.000985375	0	0	5.44573e-05	0	0	0.00200185	0	0	6.19502e-05	0.000170853	7.60919e-05	0.00028397	0	0	8.2713e-05	0.0154237	0	1.45707e-05	0	0	5.21785e-05
d__Bacteria;p__Firmicutes;c__Negativicutes;o__Veillonellales-Selenomonadales;f__Veillonellaceae;g__Dialister;s__uncultured_bacterium	0.00106027	0.0152328	0	0.000999167	6.42013e-05	6.73401e-05	0.0100181	0.00554221	0	0	0.00361253	0.000681617	0.0324299	8.26446e-05	0.000151999	0	0.00819973	0.000119239	0	0.0296834	0	0.0101523	0	0	0	0	0.000678841	0.000881651	0.000108744	0.0121838	0	0.0280761	0.0419765	0.000307977	0.000162245	0	0.00532772	0	0.00768528	8.11343e-05	0	0.00702181	8.2713e-05	0	0	7.28534e-05	0	0	0
d__Bacteria;p__Firmicutes;c__Clostridia;o__Clostridiales;f__Clostridiaceae;g__Clostridium_sensu_stricto_1;s__uncultured_bacterium	0	9.58038e-05	0	0	0	0	0	0	0	0	0	0	0	0	0	0	0	0.0403029	0	0.000239866	0	0	0	0	0.000363451	0	0	0	0	7.12504e-05	0	0	0	0	0	0	0	0	0	0	0	0	0	0	0	0.336918	0	0	0
d__Bacteria;p__Patescibacteria;c__Saccharimonadia;o__Saccharimonadales;f__Saccharimonadales;g__Saccharimonadales;s__uncultured_bacterium	0	0	0	0	0	0	0.148756	0	0	0	0.0223473	0	0	0	0	0	0	0	0	5.99664e-05	0	0	0	0	0	0	0	0	0	0	0	0.000711606	0.110606	7.69941e-05	0	0	0.0115847	0	0	0	0	0	0	0	0	0	0	0	0
d__Bacteria;p__Firmicutes;c__Negativicutes;o__Veillonellales-Selenomonadales;f__Veillonellaceae;g__Dialister;__	0.000163119	0.0051734	0	0.00077713	0	0	0.00110665	0.00831332	0	0	0.00630093	0.0106332	0.00161888	0	0	0	0.00091788	0.000178859	0.00226458	0	0	0.00763514	0	0	0	0	0.00033942	0.000518618	6.3434e-05	0.00320627	0	0.00731013	0.0110307	0.000846936	0	0.00300147	0.00786767	0	0.0038046	0	0	0.00378097	0	0	0	0.000101995	0	0	0
d__Bacteria;p__Bacteroidota;c__Bacteroidia;o__Bacteroidales;f__Prevotellaceae;g__Prevotella;__	0.000244678	0	0	0.000666112	0	0	0	0.000277111	0	0	0	0	0.00161888	0.00132231	0.000607995	0	0.0186636	0	0.00012581	0	0	0.000835093	0	0	7.26903e-05	0	0.000475188	0	8.15579e-05	0	0	0	0	0	0	0	0	0	7.60919e-05	4.05671e-05	0	0	0	0	0	0	0	0	0
d__Bacteria;p__Firmicutes;c__Clostridia;o__Peptostreptococcales-Tissierellales;f__Peptostreptococcales-Tissierellales;g__Anaerococcus;__	0.00114183	0.0325733	0	0.000943658	0	0	0	0.00018474	0	0	0	0	5.2222e-05	0.00181818	0	0	0.00128503	0.00101353	0.000188715	0.0117534	0	0.00950813	0	0	0	0	0	0.0021782	2.7186e-05	0.000285002	0	0.00278173	0	0	0	0.0538	0.0001239	0	0.000152184	0	0	0.00256566	0	0	0.000145975	0.00021856	0	0	0
d__Bacteria;p__Firmicutes;c__Bacilli;o__Mycoplasmatales;f__Mycoplasmataceae;g__Ureaplasma;__	0.000570916	0	0	0	0.0199666	0	0.000174734	0.00120081	0	0	0	0.00293095	0.000417776	0.00752066	0.0169479	0	0	0	0.00371139	0	0.0029532	3.57897e-05	0	0	0	0	0.00196864	0	0	0	0	0.000258766	0	0.00669849	0	0.00362442	0	0	0.000760919	0	0	0	0.000248139	0	0	0	0	0	0
d__Bacteria;p__Bacteroidota;c__Bacteroidia;o__Bacteroidales;f__Porphyromonadaceae;g__Porphyromonas;__	0.000652475	0.0502012	0	5.55093e-05	0	0	5.82445e-05	0	0	0	0	0	0	8.26446e-05	0	0	0.00091788	0.000357718	0	0.000599664	0	0.00199229	0	0	0	0	0	0	0	0.00178126	0	0	0	0	0	0	0.0185231	0	0	0	0	0.00796705	0	0	0	0	0	0	0
d__Bacteria;p__Actinobacteriota;c__Actinobacteria;o__Actinomycetales;f__Actinomycetaceae;g__Mobiluncus;s__Mobiluncus_curtisii	0.000815594	0.00316153	0	0.00638357	0	6.73401e-05	0	0	0	0	0	0	5.2222e-05	0	0	0	0.00201934	0	0	0	0	0.000668074	0	0	0	0	0	0.000414895	0	0.00655504	0	0	0	0	0	0	0.0155495	0	0	0	0	0.000135035	0	0	7.29874e-05	0	0	0	0.000156535
d__Bacteria;p__Firmicutes;c__Clostridia;o__Peptostreptococcales-Tissierellales;f__Peptostreptococcales-Tissierellales;g__Peptoniphilus;s__uncultured_bacterium	0.000407797	0.00622725	0.000660284	0.000721621	0	0	0.000349467	0.000554221	6.52869e-05	0	0	0.000204485	0.000365554	0.000495868	0.000303998	0	0.00465059	0.000238479	6.2905e-05	0.0205085	0	0.0126457	0	0	0	0	0.000271536	0.00259309	0.000262798	0.00342002	0	0.00446371	0	0	8.11227e-05	0.007532	0	0	0	4.05671e-05	0	0.0027007	0	0	0.000145975	0.000524544	0	0	0
d__Bacteria;p__Firmicutes;c__Clostridia;o__Lachnospirales;f__Lachnospiraceae;g__Howardella;s__uncultured_rumen	0.000163119	0	0.000330142	5.55093e-05	0	0	0	0	0	0	0	0.00211301	0	0	0	0	0.000244768	5.96196e-05	0	0.0128328	0	0.00162247	7.06714e-05	0	0	0	6.78841e-05	0.000155586	1.8124e-05	0	0	0.000129383	0	0.00184786	0	0	0.000867303	0	0	0	0	0.00148538	0	0	0	0.000335126	0	0	0
d__Bacteria;p__Actinobacteriota;c__Coriobacteriia;o__Coriobacteriales;f__Eggerthellaceae;__;__	0	0	0	0	0	0	0.00739705	0	0	0	0.00319247	0	0	0	0	0	0	0	0	0	0	0	0	0	0	0	0	0	0	0	0	0.00769828	0	0	0	0	0.000495602	0	0.00623954	0	0	0	0	0	0	0	0	0	0
d__Bacteria;p__Firmicutes;c__Clostridia;o__Peptostreptococcales-Tissierellales;f__Peptostreptococcales-Tissierellales;g__Finegoldia;s__uncultured_bacterium	0.000570916	0.00162866	0.000990426	0	0	0	0	0.00018474	0	0	0	0.00040897	0	0	0.000531996	0	0.00183576	0.000596196	0.000188715	0.00809547	0	0.0500698	0	0	0.000290761	0	0.000543072	0.00420081	0.000398728	0.000997506	5.44573e-05	0	0	0	0	0.000226526	0	0	0	0.000243403	0	6.75174e-05	0	4.97537e-05	7.29874e-05	0.00104909	0	0	5.21785e-05
d__Bacteria;p__Firmicutes;c__Bacilli;o__Lactobacillales;f__Aerococcaceae;g__Aerococcus;__	0	0	0	0	0	0	0	0	0	0	0.000168025	0.0175176	0.00344666	0	0.00790394	0	0	0	0	0	0	0	0	0	0	0	0	0	0	0	0	0.00116445	0.00074869	0.0288728	0	0	0	0	0.00114138	0	0	0	0	0	0	0	0	0	0
d__Bacteria;p__Firmicutes;c__Clostridia;o__Lachnospirales;f__Lachnospiraceae;g__Roseburia;s__uncultured_bacterium	0	0	0	0.000111019	6.42013e-05	0	0	0	0	0	0	0	0	0	0	9.8123e-05	0	0	0.000188715	0	0.000227169	0	0	0	0	0	0	0.000881651	0	7.12504e-05	0	0	0	0	0	0	0	0	0	0	0	0	0	0	0.000145975	0	9.41797e-05	0	5.21785e-05
d__Bacteria;p__Proteobacteria;c__Gammaproteobacteria;o__Enterobacterales;f__Enterobacteriaceae;g__Escherichia-Shigella;__	0.000489356	0.000479019	0.00132057	0.00277546	0	0.000538721	0	9.23702e-05	0	0.000227549	0	0	0	0.000247934	0	0.000168211	0.000244768	0	0.00201296	0.000359799	0.000227169	0.000238598	0.00176678	6.11098e-05	0	0.00108349	0	0.000103724	0	0.000142501	5.44573e-05	0.000323457	0.000449214	0	0.000243368	0.000906105	0	0	0.00038046	0.000405671	0	0	0.000744417	0.00104483	0.00656886	1.45707e-05	0.00113016	0	0
d__Bacteria;p__Firmicutes;c__Clostridia;o__Peptostreptococcales-Tissierellales;f__Peptostreptococcales-Tissierellales;g__Fenollaria;s__uncultured_bacterium	0.00326238	0.0303698	0	0.000610602	0	0	0	0	0	0	0	0	0	0.000165289	0	0	0.00275364	0.000119239	0	5.99664e-05	0	0.00373406	0	0	0	0	0	0.000207447	0	0.000855005	0	0	0	0	0	0	0	0	0	0	0	0.00283573	0	0	0	0	0	0	0
d__Bacteria;p__Firmicutes;c__Clostridia;o__Peptostreptococcales-Tissierellales;f__Peptostreptococcaceae;g__Peptostreptococcus;__	0	0.0117839	0	0.000610602	0	0	0	0.00175503	0	0	0	0.00920183	0.000313332	0	0.000151999	0	0.00159099	0	0	0	0	0.00196843	0	0	0	0	6.78841e-05	0	0	0.000570004	0	0.000129383	0	0.00277179	0	0	0.000619502	0	0	6.08507e-05	0	0.0031058	0	0	0.000145975	7.28534e-05	0	0	0
d__Bacteria;p__Firmicutes;c__Clostridia;o__Peptostreptococcales-Tissierellales;f__Peptostreptococcales-Tissierellales;g__Parvimonas;s__uncultured_bacterium	0	0	0	0.000111019	6.42013e-05	0	0.000174734	0	0	0	0.00252037	0	0.00475221	0	7.59994e-05	0	0	0	0	0.00497721	0	0.000107369	0	0	0	0	0	0	0	0.000142501	0	0.00245827	0.00269528	0	0	0.01076	0.00315946	0	0.000304368	0	0	0	0	0	0	0	0	0	0
d__Bacteria;p__Fusobacteriota;c__Fusobacteriia;o__Fusobacteriales;f__Fusobacteriaceae;g__Fusobacterium;s__Fusobacterium_nucleatum	0.00130495	0	0	0	0	0	0	0	0	0	0	0	0.000678887	0	0	0	0	0	0	0	0	0.00193264	0	0	0	0	0	5.18618e-05	0.000262798	0.00135376	0	0	0	0	0	0	0.0283732	0	0	0	0	0.000135035	0.000413565	0	0	0.000349696	0	0	0
d__Bacteria;p__Actinobacteriota;c__Actinobacteria;o__Corynebacteriales;f__Corynebacteriaceae;g__Corynebacterium;s__uncultured_bacterium	0.0022021	0.000383215	0.000660284	0.000333056	0	0	0	9.23702e-05	6.52869e-05	0	0	0	5.2222e-05	0.000578512	0.000151999	0.000420527	0.00091788	0.000476957	0.000188715	0	0.000151446	0.00841058	0.000777385	0	7.26903e-05	6.37349e-05	0	0.000207447	0.00145898	7.12504e-05	0.000544573	0	0	0.000230982	8.11227e-05	0	0	0	0	0.000466522	0	0	0	0	0	0.00164649	0	0	0
d__Bacteria;p__Firmicutes;c__Negativicutes;o__Veillonellales-Selenomonadales;f__Veillonellaceae;g__Veillonella;__	0.000407797	0.000383215	0	0	0	0	0	0	0	0	0	0	0	0	0	0	0.0193979	0	0	0	0	0	0	0	0	0	0	0	0	0	0	0	0	0	0.00413726	0	0	0	0.00532643	0	0	0	0	0	0	0	0	0	0.000156535
d__Bacteria;p__Firmicutes;c__Clostridia;o__Peptostreptococcales-Tissierellales;f__Peptostreptococcales-Tissierellales;g__Anaerococcus;s__uncultured_bacterium	0.000163119	0	0	0.000166528	0	0	0	0	0	0	0	0	0.000208888	0.000247934	7.59994e-05	0	0.00061192	5.96196e-05	0	0.00587671	0	0.00567863	7.06714e-05	0	0.000218071	0	0	5.18618e-05	0.00022655	0.00292127	0	0	0	0	0.000162245	0	0	0	0	0.000101418	0	0.000945243	0	0	0	0.000145707	0	0	0
d__Bacteria;p__Firmicutes;c__Negativicutes;o__Veillonellales-Selenomonadales;f__Veillonellaceae;g__Veillonella;s__uncultured_bacterium	0	0.025867	0	0	0	6.73401e-05	5.82445e-05	0	0.000261148	0	0	0.000136323	0	0	0.000379997	0	0.000489536	0	0	0.000179899	0	0.000155089	0	0	0	0	0	0	0.000253736	0	0	0	0	0	0	0	0	0	0	0	0	0	0	0	0	0.000174848	0	0	0
d__Bacteria;p__Firmicutes;c__Bacilli;o__Lactobacillales;f__Streptococcaceae;g__Streptococcus;__	0	0	0	0	0	0	0	0	6.52869e-05	0	0	0	0.000104444	0	0	2.80352e-05	0	0	0	0.00257856	0	0	0	0	0	0	0	0	0.000987757	0.00121126	0	0.000258766	0	0.000153988	0	0	0	0	0	0	0	0	0	0	0	0	9.41797e-05	0	0
d__Bacteria;p__Firmicutes;c__Bacilli;o__Lactobacillales;f__Lactobacillaceae;g__Lactobacillus;s__Lactobacillus_vaginalis	0	0	0	0	0	0	0	0	0	0.000227549	0	0	0	0	0	0	0.00569086	0.00506767	0	0	0	0.000966322	0	0	0	0	0	0.00254123	0.00155866	0	0	0	0	0.00146289	0	0	0	0	0	0	0	0	0	0	0	0	0	0	0.000521785
d__Bacteria;p__Firmicutes;c__Clostridia;o__Peptostreptococcales-Tissierellales;f__Peptostreptococcales-Tissierellales;g__Ezakiella;s__uncultured_bacterium	0.000489356	0.0122629	0	0.00205384	0	0	0	0.00018474	0	0	0	0	0	0	0	0	0	0	0	0	7.57232e-05	0.000572635	0	0	0	0	6.78841e-05	0.000466757	0	0	0	0	0	0	0	0	0	0	0	0	0	0.00121531	0	0	0	0	0	0	0.000104357
d__Bacteria;p__Proteobacteria;c__Gammaproteobacteria;o__Enterobacterales;f__Enterobacteriaceae;g__Klebsiella;__	0	0	0	5.55093e-05	0	0.00026936	0	0	0	7.58495e-05	0	0	0	0.000495868	0	0	0.000244768	0.000119239	0	0	0	0	0	0	0	0	0	0	0	0	5.44573e-05	0	0	0	0	5.66316e-05	0	0	0	2.02836e-05	0	0	0	4.97537e-05	0	0	0	0	5.21785e-05
d__Bacteria;p__Firmicutes;c__Bacilli;o__Staphylococcales;f__Staphylococcaceae;g__Staphylococcus;s__Staphylococcus_aureus	8.15594e-05	0	0.00198085	0.000721621	0	0.00026936	0	0	0	0	8.40124e-05	0	5.2222e-05	0	0	0	0	0.000536577	0	0	0.000151446	0.00131229	0	0.000183329	0	0	0	0	0.000144992	0	0.000108915	0	0	0	0	0	0	0.000170853	7.60919e-05	0	0	0.000742691	0.000330852	0	0	5.82827e-05	0	0	0
d__Bacteria;p__Firmicutes;c__Clostridia;o__Peptostreptococcales-Tissierellales;f__Peptostreptococcales-Tissierellales;g__Peptoniphilus;__	0.000163119	0	0	0.0023869	0	0	0	0.00018474	0	0	0.00394858	0	0	0	0	0	0.000489536	0	0	0.000539698	0	0.00461687	0	0	0	0	0	0.000155586	0	7.12504e-05	0	0.0014879	0	0	0	0	0.0001239	0	0	0	0	0.000135035	0	0	0	0	0	0	0
d__Bacteria;p__Firmicutes;c__Clostridia;o__Oscillospirales;f__Ruminococcaceae;g__Faecalibacterium;s__uncultured_bacterium	8.15594e-05	9.58038e-05	0.000990426	0.00111019	0.000321007	6.73401e-05	0	9.23702e-05	0.000195861	0	0	0.000204485	0.000104444	8.26446e-05	0.000455996	0.00100927	6.1192e-05	0.000178859	0.00012581	0	0.000302893	1.19299e-05	0.000636042	0.000244439	0	0.000382409	0	0.000726066	5.4372e-05	7.12504e-05	0.000108915	0	0	0.000384971	0.000162245	0	0	8.54263e-05	0	0	9.09174e-05	0	0.000248139	0	0.000291949	0.000160277	0.00103598	0.000212438	0.000156535
d__Bacteria;p__Bacteroidota;c__Bacteroidia;o__Bacteroidales;f__Bacteroidaceae;g__Bacteroides;s__uncultured_bacterium	0	9.58038e-05	0.00132057	0.000333056	6.42013e-05	0	0.000174734	0.00018474	6.52869e-05	0	0.000168025	6.81617e-05	5.2222e-05	0	0	0.000294369	0	0	0.000943574	5.99664e-05	0.000227169	1.19299e-05	0.000353357	0	0.000145381	0.000191205	6.78841e-05	0.000207447	1.8124e-05	0.000142501	5.44573e-05	0.000129383	0	0	0	0.000226526	0	0.000170853	0	0.000304253	0	6.75174e-05	8.2713e-05	0	0.000729874	0	0.000376719	0	5.21785e-05
d__Bacteria;p__Firmicutes;c__Clostridia;o__Oscillospirales;f__Ruminococcaceae;g__Subdoligranulum;s__uncultured_bacterium	0	0	0	0.00255343	6.42013e-05	6.73401e-05	0	0	0	0	0	0	0.000104444	0	0	0	0	0	0	5.99664e-05	7.57232e-05	2.38598e-05	0.00204947	0	0	0.00159337	0	0	0	7.12504e-05	0	0	0	0	0	0	0	0	0	0	0	0	0	0	0	0.000582827	0.00160105	0	0
d__Bacteria;p__Firmicutes;c__Clostridia;o__Lachnospirales;f__Lachnospiraceae;g__uncultured;s__uncultured_bacterium	0	0	0	5.55093e-05	0	0	0	0	0	0	0	6.81617e-05	0	0	0	2.80352e-05	0	0	0	0	0	0	0	0	0	0	0	0	0	0	5.44573e-05	0.000129383	0	0	0.00300154	0	0	0	0.00311977	0	0	0	0	4.97537e-05	0	0	0	0	5.21785e-05
d__Bacteria;p__Actinobacteriota;c__Actinobacteria;o__Corynebacteriales;f__Corynebacteriaceae;g__Lawsonella;s__uncultured_bacterium	0.000163119	0.00287411	0	0.000111019	0	0	0	0	0	0	0	0	0	0	0	0	0.00146861	0	0	0	0	0.00152703	0	0	0	0	0.000203652	0.000155586	0.000144992	0.000427503	0	0	0	0	0	0	0	0	0	0	0	0.000135035	0	4.97537e-05	7.29874e-05	0.000364267	0	0	0
d__Bacteria;p__Bacteroidota;c__Bacteroidia;o__Bacteroidales;f__Bacteroidaceae;g__Bacteroides;s__uncultured_organism	0	0	0	0	0	0	0	0	0	0	0	0	0	0	0	0	0	0	0	0	0	0	0	6.11098e-05	0	0	0	0.000103724	0	7.12504e-05	0.000163372	0	0	0	0.0025148	0	0	0	0.0028154	0	0	0	8.2713e-05	0	0	0	0	0	0
d__Bacteria;p__Firmicutes;c__Clostridia;o__Lachnospirales;f__Lachnospiraceae;g__[Ruminococcus]_torques_group;s__uncultured_bacterium	0	0.000383215	0	0.000444074	0.000192604	0	0	0	0	0	0.000252037	0	0	8.26446e-05	0	0.000238299	0	0	0	0	0.000227169	0	0.000282686	0	0	6.37349e-05	6.78841e-05	0.000881651	9.06199e-06	0	0	0	0	0.000384971	0	0	0	0	0	0	0	0	0	0	7.29874e-05	0	0.000188359	0	0.000104357
d__Bacteria;p__Campilobacterota;c__Campylobacteria;o__Campylobacterales;f__Campylobacteraceae;g__Campylobacter;s__Campylobacter_ureolyticus	0.000570916	0	0	0.000666112	0	0	0	0.00018474	0	0	0	0	0	0	0	0	0.00030596	0	0	0	0	0.000751584	0	0	0	0	0.000271536	0.000726066	0.000117806	0.00114001	0	0	0	0	0	0	6.19502e-05	0	0	0	0	0.00256566	0	0	0	1.45707e-05	0	0	0
d__Bacteria;p__Actinobacteriota;c__Actinobacteria;o__Corynebacteriales;f__Corynebacteriaceae;g__Corynebacterium;__	8.15594e-05	0.000287411	0	0.000166528	0	0	0	0	0	0	0	0	0	0	0.000303998	0	0.000122384	0.000238479	0.00037743	0	0	0.00206387	0	0	0.000145381	0	0	0.000103724	0.000172178	0	0	0	0	0	0.000162245	0	0	0	0	0.000141985	0	0	0	0	0	0.000101995	0	0	0
d__Bacteria;p__Campilobacterota;c__Campylobacteria;o__Campylobacterales;f__Campylobacteraceae;g__Campylobacter;s__uncultured_bacterium	0.000734035	0.00239509	0	0.00149875	0	0	0	0.000277111	0	0	0	0	0	0	0	1.40176e-05	0	0	0	0	0	0.000536845	0	0	0	0	0	0.000103724	0	0	0	0	0	0	0	0	0	0	0	0	0	0.000472622	0	0	0	0	0	0	0
d__Bacteria;p__Proteobacteria;c__Gammaproteobacteria;o__Pseudomonadales;f__Moraxellaceae;g__Enhydrobacter;s__uncultured_bacterium	0	0	0	0	0	0	0.0041936	0	0	0	0	0	0	0	0	0	0	0	0	0	0	0	0	0	0	0	0	0	0	0	0	0	0	7.69941e-05	0	5.66316e-05	6.19502e-05	0	0	0	9.09174e-05	0	0.000165426	0	0	0	0	0	0
d__Bacteria;p__Bacteroidota;c__Bacteroidia;o__Bacteroidales;f__Porphyromonadaceae;g__Porphyromonas;s__uncultured_bacterium	0.000489356	0	0	0.000555093	0	0	0	0.00018474	0	0	0	0	0	0	0	0	0.000183576	0	0	0	0	0.000286318	0	0	0	0	0	0.000103724	0	0	0	0	0	0	0	0	0	0	0	0	0	0.00283573	0	0	0	0	0	0	5.21785e-05
d__Bacteria;p__Actinobacteriota;c__Actinobacteria;o__Bifidobacteriales;f__Bifidobacteriaceae;g__Bifidobacterium;s__Bifidobacterium_longum	8.15594e-05	0	0	0.000166528	0	0	0	0	0	0	0	0	5.2222e-05	0	0	0	0	0	0	0	0	0	0.000141343	0	7.26903e-05	6.37349e-05	0	0	0	0	0	0	0	0	0.000324491	0	0	0	0.000608735	0	0	0	0	4.97537e-05	0	0	0	0	0
d__Bacteria;p__Firmicutes;c__Negativicutes;o__Acidaminococcales;f__Acidaminococcaceae;g__Phascolarctobacterium;s__uncultured_bacterium	0	9.58038e-05	0	5.55093e-05	0	0	0	0	6.52869e-05	0	0	0	0	0	0	1.40176e-05	6.1192e-05	0	0.00012581	0	7.57232e-05	0	0	0	0.000145381	0	0	0.000259309	2.7186e-05	0.000285002	0	0	0	0	0	0	0	0	0	0	0	0	0	0	7.29874e-05	4.3712e-05	0	0	0.000208714
d__Bacteria;p__Firmicutes;c__Bacilli;o__Lactobacillales;f__Enterococcaceae;g__Enterococcus;s__Enterococcus_faecalis	0	0	0.00132057	0	0	0	0	0	0	0	0	0	0	0	0	0	0	0	0.000314525	0	0	0.000930532	0	0	0	0	0	0	1.8124e-05	0	0	0	0	0	0	0	0	0	0	0	0	0	0	4.97537e-05	0	1.45707e-05	0	0	0
d__Bacteria;p__Firmicutes;c__Clostridia;o__Lachnospirales;f__Lachnospiraceae;g__Dorea;s__uncultured_bacterium	0	0	0	0.000388565	0.000128403	0	0	0	0	0	0	6.81617e-05	0	8.26446e-05	7.59994e-05	0	0	0	6.2905e-05	0	0	0	0.000565371	0	0	0.000382409	0	5.18618e-05	3.6248e-05	0	5.44573e-05	0	0	0	0	0	0	0	0	0	0	0	0	0	0	0	0.000470898	0	5.21785e-05
d__Bacteria;p__Firmicutes;c__Clostridia;o__Peptostreptococcales-Tissierellales;f__Peptostreptococcaceae;g__uncultured;s__uncultured_bacterium	0	0	0	0.000555093	0	0	0	0	0	0	0	0	0	0	0	0	0	0	0.00012581	0	0	0	0.000777385	0	0	6.37349e-05	0	0	0.000217488	0	0	0	0	0	0	0	0	0	0	0	0	0	8.2713e-05	0	0	0	0.000470898	0	0
d__Bacteria;p__Firmicutes;c__Negativicutes;o__Veillonellales-Selenomonadales;f__Selenomonadaceae;g__Megamonas;s__uncultured_bacterium	0	0	0.000330142	0	6.42013e-05	0.00020202	5.82445e-05	0.000277111	0.000130574	0	8.40124e-05	0	0.000104444	0	7.59994e-05	0	0.000122384	0	0.00012581	0	7.57232e-05	1.19299e-05	0	6.11098e-05	0	0	0	0	9.06199e-05	0	0	0	0	0	0	0	0	0	0	0	0	0	0	0	0.000145975	0	0	0	0
d__Bacteria;p__Firmicutes;c__Clostridia;o__Oscillospirales;f__Ruminococcaceae;g__Ruminococcus;s__uncultured_bacterium	0	9.58038e-05	0.000330142	0.000388565	0	0	5.82445e-05	0	0	0	0	0	0	8.26446e-05	0	0	0	0	0	0	0	0	0.000353357	0	0	0.000254939	0	0.000155586	0	0	5.44573e-05	0	0	0	0	0	0	0	0	0	0	0	0	0	0	0	0.000188359	0	0
d__Bacteria;p__Bacteroidota;c__Bacteroidia;o__Flavobacteriales;f__Flavobacteriaceae;g__Flavobacterium;s__Flavobacterium_sp.	0	0	0	0	0	0	0	0	0	0	8.40124e-05	0	0	0	7.59994e-05	0	0	0	6.2905e-05	0	0	0	0	0	0	0	0	0	0	0.000142501	0	0	0	0	0	0.000113263	0	0	0	0	0	6.75174e-05	0	0	0.000145975	2.91414e-05	0.000282539	0	0
d__Bacteria;p__Bacteroidota;c__Bacteroidia;o__Bacteroidales;f__Bacteroidaceae;g__Bacteroides;__	0	0	0	0	0	0	0	0	0	0	0	0	0	0	0	0	0	0	0.000566145	5.99664e-05	0	0	0	0	0	0	0	0	0	0	0	0.000129383	4.99127e-05	0	0	0	0	0	0	6.08507e-05	0	0	0	0	0	1.45707e-05	0	0	0
d__Bacteria;p__Bacteroidota;c__Bacteroidia;o__Bacteroidales;f__Marinifilaceae;g__Odoribacter;__	0.000244678	0.000191608	0.000330142	0	0	0	0	0	0	7.58495e-05	0	0.000136323	0	0	7.59994e-05	0	0	0	0	0	0	0	0	0	0	0	0	0	0	0	0	0	0	0	0	0	0	0	0	0	0	0	0	0	0	0.000174848	0	0	0
d__Bacteria;p__Proteobacteria;c__Alphaproteobacteria;o__Sphingomonadales;f__Sphingomonadaceae;g__Sphingomonas;__	8.15594e-05	0	0	0	0	0	0	0	0	0	0	0	0	0	0	0.000112141	0	0	0	0	0	2.38598e-05	0	0	0.000145381	0	0	0	5.4372e-05	0	5.44573e-05	0	0	0	0	0	0	0	0	4.05671e-05	0	0	0	9.95074e-05	0	0	0	0	0.000104357
d__Bacteria;p__Firmicutes;c__Clostridia;o__Lachnospirales;f__Lachnospiraceae;g__uncultured;__	0	0	0	0	0.000192604	0	0	0	0	0	0	0	0	0	0	9.8123e-05	0	0	0	0	0	0	0	0	0	0	0	0	0	0	0	0	0	0	0	0	0	0	0	0	0	0	0	0	0	2.91414e-05	9.41797e-05	0	0
d__Bacteria;p__Actinobacteriota;c__Coriobacteriia;o__Coriobacteriales;f__Coriobacteriaceae;g__Collinsella;s__uncultured_bacterium	0	0	0	0.000222037	0	0	0	0	0	0	0	0	0	0	0	0	0	0	0	0	0	0	0.000141343	0	0	0.000318674	0	5.18618e-05	0	0	0	0	0	0	0	0	0	0	0	0	0	0	0	0	0	0	0.000282539	0	0.000417428
d__Bacteria;p__Actinobacteriota;c__Actinobacteria;o__Bifidobacteriales;f__Bifidobacteriaceae;g__Gardnerella;__	0	0	0	0	0	0	0	0.000646592	0	0	0	0.000204485	0	0	0	0	0	0	0	0	0	0	0	0	0	0	0	0	0	0	0	0	0	0	0	0.000113263	0	0	0	0	0	0	0	0	0	0	0	0	0
d__Bacteria;p__Actinobacteriota;c__Actinobacteria;o__Bifidobacteriales;f__Bifidobacteriaceae;g__Bifidobacterium;__	0	0	0	0.000277546	0	0	0	0	0	0	0	0	5.2222e-05	0	0	0	0	0	0	0	0	0	0.000282686	6.11098e-05	7.26903e-05	0.000254939	0	0	0	0	0	0	0	0	0	0	0	0	0	0	0	0	0	0	0	0	9.41797e-05	5.31096e-05	0
d__Bacteria;p__Firmicutes;c__Clostridia;o__Oscillospirales;f__Ruminococcaceae;g__Incertae_Sedis;s__uncultured_bacterium	0	0	0	0.000166528	0	0	5.82445e-05	0	0	0	0	0	0	0	0	0	0	0	0.000188715	0	0	0	0	0	0	0.000254939	0	0	9.06199e-06	0	0	0	0	0	0	0	0	0	0	0	0	0	0	0	0	0	0.000376719	0	0
d__Bacteria;p__Bacteroidota;c__Bacteroidia;o__Chitinophagales;f__Chitinophagaceae;__;__	0.000244678	0	0	0	0	0	0	0	0	0	0	0	0	0	0	2.80352e-05	0	0	0	0	0	4.77196e-05	7.06714e-05	6.11098e-05	0	0	0	0	5.4372e-05	0	5.44573e-05	0	0	0	0	0	0	0	0	8.11343e-05	0	0	0	4.97537e-05	7.29874e-05	5.82827e-05	0	0	0
d__Bacteria;p__Fusobacteriota;c__Fusobacteriia;o__Fusobacteriales;f__Fusobacteriaceae;g__Fusobacterium;s__uncultured_bacterium	8.15594e-05	9.58038e-05	0	0	0	6.73401e-05	5.82445e-05	0	0	7.58495e-05	0	0	0	0	0	0	0	0	0	0.000119933	0	0	7.06714e-05	0	0	0	0	0	0	0	0	6.46914e-05	0	0	0	0	0	0	0	4.05671e-05	0	0	0	0	0	0	9.41797e-05	0	5.21785e-05
d__Bacteria;p__Proteobacteria;c__Alphaproteobacteria;o__Rhizobiales;f__Beijerinckiaceae;g__Bosea;s__Bosea_sp.	0	0	0	0	0	0	0	0	0	0	0.000168025	0	0	0	0	8.41055e-05	0	0	0	0	0	0.000155089	0	0	0	0	0	0	2.7186e-05	0	0	0	0	0	0	0	6.19502e-05	0	0	2.02836e-05	0	0	0	0	0	2.91414e-05	0	0	0
d__Bacteria;p__Firmicutes;c__Clostridia;o__Oscillospirales;f__Oscillospiraceae;g__UCG-002;s__uncultured_bacterium	0	0	0	5.55093e-05	0	0	0	0	0	0	0	0	0	0	0	0	0	5.96196e-05	6.2905e-05	0.000179899	0	0	0	0	7.26903e-05	0	0	0	0	0	0	0	0	0	0	0	0	0	0	0	0	0	0	0	0	8.74241e-05	0.000282539	0	5.21785e-05
d__Bacteria;p__Proteobacteria;c__Alphaproteobacteria;o__Rhizobiales;f__Rhizobiaceae;g__Phyllobacterium;__	0	0	0	0	0	0	0	0	0	0	0	0	0	0	0	1.40176e-05	6.1192e-05	0	0	0	0	0	0	0	0	0	0	0	6.3434e-05	0	0	0	0	7.69941e-05	8.11227e-05	0	0	0	7.60919e-05	0	0	0	0	0.000348276	0	0	0	0	0
d__Bacteria;p__Firmicutes;c__Clostridia;o__Lachnospirales;f__Lachnospiraceae;g__[Eubacterium]_eligens_group;s__uncultured_bacterium	0	0	0	5.55093e-05	0	0	0	0	0	0	0	0	0	0	0	0	0	0	0	5.99664e-05	0	0	7.06714e-05	0	7.26903e-05	0.00012747	0	0	0	0	0	0	0	0	0	0	0	0	0	0	0	6.75174e-05	0.000165426	0	0	0	0	0	5.21785e-05
d__Bacteria;p__Proteobacteria;c__Alphaproteobacteria;o__Rhizobiales;f__Xanthobacteraceae;g__Bradyrhizobium;s__Bradyrhizobium_sp.	8.15594e-05	9.58038e-05	0	0	0	0	0	0	0	0	0	0	0	0	0	5.60703e-05	0	0	0	0	0	0.000107369	0	6.11098e-05	0	0	0	0	0	0	0	0	0	0	0	0	0	0	0	0	0	0	0	9.95074e-05	0	0	0	0	0
d__Bacteria;p__Proteobacteria;c__Gammaproteobacteria;o__Pseudomonadales;f__Pseudomonadaceae;g__Pseudomonas;__	0	0	0	0	0	0	0	0	0	0	0	0	0	0	0	0	0	0	0	0	0	3.57897e-05	0	0	0	0	0	0.000103724	0	0	0	0	0	0	0	0	0	8.54263e-05	0.000152184	0	0	6.75174e-05	0	0	0	0.000145707	0	0	0
d__Bacteria;p__Verrucomicrobiota;c__Verrucomicrobiae;o__Verrucomicrobiales;f__Akkermansiaceae;g__Akkermansia;s__uncultured_bacterium	0.000244678	0	0	0	0	0	0	0	0	0	0	0	0	0	0	0	0	0	0	5.99664e-05	0	0	0	0	0.000145381	0	0	0	0	7.12504e-05	0	0	0	0	0	0	0	0	0	0	0	0	0	0	0	0	0	0	0
d__Bacteria;p__Actinobacteriota;c__Actinobacteria;o__Actinomycetales;f__Actinomycetaceae;g__Actinomyces;__	0	9.58038e-05	0	0.000111019	0	0	0	0	0	0	0	0	0	0	7.59994e-05	0	0	0	0	0	0	5.96495e-05	0	0	0	0	0	0	1.8124e-05	0.000142501	0	0	0	0	0	0	0	0	0	0	0	6.75174e-05	0	0	0	0	0	0	0
d__Bacteria;p__Proteobacteria;c__Gammaproteobacteria;o__Burkholderiales;f__Comamonadaceae;g__Aquabacterium;__	0	0	0	0	0	0	0	0	0	0	0	0	0	0	0	5.60703e-05	0	0	0	0	0	2.38598e-05	0	0	0	0	0	0	1.8124e-05	0	0.000163372	0	0	0	0	0	0	0	0	0	0	0	0	0	7.29874e-05	5.82827e-05	0	0	0
[truncated: 29 more columns]

## Sheet: Sheet3
Sample	A01	A08	A09	A10	A11	A12	A14	A17	A22	A23	A26	A28	A32	A33	A34	A38	A43	A44	A45	A46	A48	A49	A50	C01	C03	C08	C09	C15	C20	C21	C22	C23	C27	C28	C31	C37	C38	C39	C40	C45	C46	C51	C55	C56	A05	A06	A21	A24	A35
d_Bacteria|p_Firmicutes|c_Bacilli|o_Lactobacillales|f_Lactobacillaceae|g_Lactobacillus|s_Lactobacillus_iners	0.876437	0.481031	0.975239	0.966639	0.976823	0.995354	0.0479352	0.275633	0.998498	0.977928	0.0894732	0.00238566	0.0075722	0.982562	0.903025	0.996383	0.578571	0.428546	0.685601	0.475054	0.994775	0.335707	0.98947	0.997983	0.995857	0.993881	0.988935	0.0944404	0.254896	0.000926256	0.996515	0.169686	0.145845	0.908146	0.986534	0.670631	0.00761987	0.998719	0.366763	0.00651102	0.999182	0.136655	0.761456	0.133937	0.000437924	0.000407979	9.41797e-05	0.000318657	0.000365249
d_Bacteria|p_Actinobacteriota|c_Actinobacteria|o_Bifidobacteriales|f_Bifidobacteriaceae|g_Gardnerella|s_Gardnerella_vaginalis	0.0506484	0.0131251	0.00429185	0.00077713	0.00154083	0.0020202	0.298736	0.358766	0.000130574	7.58495e-05	0.495925	0.297867	0.0643898	8.26446e-05	0.0669555	0	0.00881165	5.96196e-05	0.273196	0.000239866	0.000227169	0.00712215	0.000212014	0	0.000508832	0.000191205	0.000135768	0	6.3434e-05	0.805771	0.000980232	0.211476	0.0821562	0.000230982	8.11227e-05	0.239608	0.0220543	8.54263e-05	0.23345	0.000953328	9.09174e-05	0.250287	0.000413565	0.0103985	0.463032	0.0205884	0.663873	0	0.000260892
d_Bacteria|p_Firmicutes|c_Bacilli|o_Lactobacillales|f_Lactobacillaceae|g_Lactobacillus|s_Lactobacillus_helveticus	0.0490172	0	0.00132057	0.000277546	6.42013e-05	0.000740741	0.00139787	9.23702e-05	0	0.0212379	0.000588087	0	0	0.000413223	0.000379997	0	0.318382	0.519645	0.000943574	0.000719597	7.57232e-05	0.434356	0.000777385	0.000549988	0.00109035	0.000509879	6.78841e-05	0.875117	0.737719	0.00149626	0	0.000194074	0	0	8.11227e-05	0	0.0001239	0.000170853	0	0.989919	9.09174e-05	0.000135035	0.233581	0.834619	0.427633	0.634043	0.000282539	0.999256	0.996348
d_Bacteria|p_Bacteroidota|c_Bacteroidia|o_Bacteroidales|f_Prevotellaceae|g_Prevotella|s_Prevotella_bivia	0.000652475	0.201763	0.00297128	0.000222037	6.42013e-05	6.73401e-05	0	0.105764	0.000130574	0	0.143997	0.57399	0.135046	8.26446e-05	0.000531996	0.000112141	0.0159099	0.000953914	0.000754859	0.229012	7.57232e-05	0.0671295	0	0.00012222	0.000218071	0	0.00454823	0.00513432	0.000126868	0.00648379	0	0.202549	0.134614	0.0052356	0.000486736	0.00594631	0.27667	8.54263e-05	0.00152184	0	9.09174e-05	0.364864	8.2713e-05	0.00109458	0	0.000888811	0	5.31096e-05	0.000260892
d_Bacteria|p_Actinobacteriota|c_Coriobacteriia|o_Coriobacteriales|f_Atopobiaceae|g_Atopobium	0.000326238	0	0	0	0	0	0.0963364	0.0489562	0	7.58495e-05	0.00571285	0.0811124	0.0166588	0	0	0	0	0	0.0258539	0.111358	0	0	0	0	0.000218071	0	0	0	0	0.000356252	0	0.0457368	0.189618	7.69941e-05	0	0.000169895	0.0263908	0.000170853	0.0423832	4.05671e-05	0	0.176963	0	0	0.09846	1.45707e-05	0.328122	0	5.21785e-05
d_Bacteria|p_Firmicutes|c_Bacilli|o_Lactobacillales|f_Streptococcaceae|g_Streptococcus|s_Streptococcus_agalactiae	0.00130495	0	0.00165071	0	0	0	0	0.000369481	0.000130574	0	0	0	0	0	0.000227998	0	0	0	0	0	7.57232e-05	3.57897e-05	0.000424028	0	0	0	6.78841e-05	0	0	0	0.000707945	0	0	0	0	0.00186884	0	0	0	0	9.09174e-05	0	0.000909843	0.00238818	0	0	0	0	0
d_Bacteria|p_Fusobacteriota|c_Fusobacteriia|o_Fusobacteriales|f_Leptotrichiaceae|g_Sneathia|s_Sneathia_amnii	0	0	0.000330142	0	0	0	0.0440328	0.188158	6.52869e-05	0	0.129127	0	0.671889	0	0	0	0	0	0	0	0	0.000214738	0	0	0	0	0	0	0	0	0	0.14038	0.0167707	0.000153988	0.000162245	0	0.406207	0	0.0652869	0	0	0.0224158	0	0	0	0	0	0	0
d_Bacteria|p_Firmicutes|c_Bacilli|o_Lactobacillales|f_Streptococcaceae|g_Streptococcus|s_Streptococcus_anginosus	0	0	0.00363156	0.000111019	0	0	0	0.00147792	0	0	0	0	0	0.0014876	0	0	0	0.000119239	0	0.0205085	0	0.00855374	0	0.000366659	0	0	6.78841e-05	0.00331916	9.06199e-05	7.12504e-05	5.44573e-05	0	0	0.038959	0	0	0	0	0	4.05671e-05	0	0.000202552	0	0	0.000291949	0.000203989	9.41797e-05	0	0
d_Bacteria|p_Bacteroidota|c_Bacteroidia|o_Bacteroidales|f_Prevotellaceae|g_Prevotella|s_uncultured_bacterium	0.00375173	0.101169	0	0.00149875	6.42013e-05	0.00013468	0.13239	0.000369481	0	0	0.040494	6.81617e-05	0.00334221	0.00115702	0.000455996	0.000728914	0.00471179	0.000834675	0.00163553	0.0594867	0	0.0149482	0.000636042	0	0	0.000318674	0.00108614	0.00165958	9.96819e-05	0.14642	0.000108915	0.0665675	0.104068	0.00092393	0.00113572	0.00130253	0.0490646	8.54263e-05	0.0433724	0.000101418	0.000181835	0.0066167	0.000661704	0	0.0011678	0.00021856	0.000376719	0.000106219	0.000208714
d_Bacteria|p_Firmicutes|c_Negativicutes|o_Veillonellales-Selenomonadales|f_Veillonellaceae|g_Megasphaera	0	0	0	0	0	0	0.0866678	0	0	0	0.0417542	0	0.0430832	0	0	0	0	0	0	0	0	0	0	0	0	0	0	0	0	0	0	0.0744598	0.0839032	0	0.000243368	0	0.0550118	0	0.177827	0	9.09174e-05	0	0	0	0	2.91414e-05	0	0	0
d_Bacteria|p_Firmicutes|c_Clostridia|o_Clostridia|f_Hungateiclostridiaceae|g_Fastidiosipila|s_uncultured_bacterium	0.000163119	9.58038e-05	0	0	0	0	0.119809	0	0	0	0.00999748	0	0.01128	0	0	0	0	0	0	0	0	0	0	0	0	0	0	0	0	0	0	0.031246	0.0754679	7.69941e-05	0.000162245	5.66316e-05	0.0639945	0	0.0366002	0	0	0.000675174	0.000165426	0.000199015	0	0	0	0	0
d_Bacteria|p_Actinobacteriota|c_Actinobacteria|o_Bifidobacteriales|f_Bifidobacteriaceae|g_Bifidobacterium|s_Bifidobacterium_breve	0	0	0	0	0	0	0	0	0	0	0	0	0	0	0	0	0	0.000119239	0	0.00467738	0	0	0	0.00012222	0	0	0	0	0	0	0	0	0	0	0	0	0	0	0	0	0	0	0	0	0	0	0	0	0
d_Bacteria|p_Actinobacteriota|c_Actinobacteria|o_Bifidobacteriales|f_Bifidobacteriaceae|g_Alloscardovia	8.15594e-05	0.000191608	0	0	0.000192604	0	0	0	0.000130574	0	0	0	0.000104444	0.000743802	0	0	0	0	0	0	0	0.000417546	0	0	7.26903e-05	0	0	0	0	0	0	0	0	0	0	0	0	0	0	0	0	0	0	0	0	0	0	0	0
d_Bacteria|p_Firmicutes|c_Bacilli|o_Lactobacillales|f_Lactobacillaceae|g_Lactobacillus|s_Lactobacillus_hamsteri	8.15594e-05	0	0	0	6.42013e-05	0	0	0	0	0	0	0	0	8.26446e-05	0	1.40176e-05	6.1192e-05	0	0	0	0	4.77196e-05	0	6.11098e-05	0	0	0	0.000985375	0	0	5.44573e-05	0	0	0.00200185	0	0	6.19502e-05	0.000170853	7.60919e-05	0.00028397	0	0	8.2713e-05	0.0154237	0	1.45707e-05	0	0	5.21785e-05
d_Bacteria|p_Firmicutes|c_Negativicutes|o_Veillonellales-Selenomonadales|f_Veillonellaceae|g_Dialister|s_uncultured_bacterium	0.00106027	0.0152328	0	0.000999167	6.42013e-05	6.73401e-05	0.0100181	0.00554221	0	0	0.00361253	0.000681617	0.0324299	8.26446e-05	0.000151999	0	0.00819973	0.000119239	0	0.0296834	0	0.0101523	0	0	0	0	0.000678841	0.000881651	0.000108744	0.0121838	0	0.0280761	0.0419765	0.000307977	0.000162245	0	0.00532772	0	0.00768528	8.11343e-05	0	0.00702181	8.2713e-05	0	0	7.28534e-05	0	0	0
d_Bacteria|p_Firmicutes|c_Clostridia|o_Clostridiales|f_Clostridiaceae|g_Clostridium_sensu_stricto_1|s_uncultured_bacterium	0	9.58038e-05	0	0	0	0	0	0	0	0	0	0	0	0	0	0	0	0.0403029	0	0.000239866	0	0	0	0	0.000363451	0	0	0	0	7.12504e-05	0	0	0	0	0	0	0	0	0	0	0	0	0	0	0	0.336918	0	0	0
d_Bacteria|p_Patescibacteria|c_Saccharimonadia|o_Saccharimonadales|f_Saccharimonadales|g_Saccharimonadales|s_uncultured_bacterium	0	0	0	0	0	0	0.148756	0	0	0	0.0223473	0	0	0	0	0	0	0	0	5.99664e-05	0	0	0	0	0	0	0	0	0	0	0	0.000711606	0.110606	7.69941e-05	0	0	0.0115847	0	0	0	0	0	0	0	0	0	0	0	0
d_Bacteria|p_Firmicutes|c_Negativicutes|o_Veillonellales-Selenomonadales|f_Veillonellaceae|g_Dialister	0.000163119	0.0051734	0	0.00077713	0	0	0.00110665	0.00831332	0	0	0.00630093	0.0106332	0.00161888	0	0	0	0.00091788	0.000178859	0.00226458	0	0	0.00763514	0	0	0	0	0.00033942	0.000518618	6.3434e-05	0.00320627	0	0.00731013	0.0110307	0.000846936	0	0.00300147	0.00786767	0	0.0038046	0	0	0.00378097	0	0	0	0.000101995	0	0	0
d_Bacteria|p_Bacteroidota|c_Bacteroidia|o_Bacteroidales|f_Prevotellaceae|g_Prevotella	0.000244678	0	0	0.000666112	0	0	0	0.000277111	0	0	0	0	0.00161888	0.00132231	0.000607995	0	0.0186636	0	0.00012581	0	0	0.000835093	0	0	7.26903e-05	0	0.000475188	0	8.15579e-05	0	0	0	0	0	0	0	0	0	7.60919e-05	4.05671e-05	0	0	0	0	0	0	0	0	0
d_Bacteria|p_Firmicutes|c_Clostridia|o_Peptostreptococcales-Tissierellales|f_Peptostreptococcales-Tissierellales|g_Anaerococcus	0.00114183	0.0325733	0	0.000943658	0	0	0	0.00018474	0	0	0	0	5.2222e-05	0.00181818	0	0	0.00128503	0.00101353	0.000188715	0.0117534	0	0.00950813	0	0	0	0	0	0.0021782	2.7186e-05	0.000285002	0	0.00278173	0	0	0	0.0538	0.0001239	0	0.000152184	0	0	0.00256566	0	0	0.000145975	0.00021856	0	0	0
d_Bacteria|p_Firmicutes|c_Bacilli|o_Mycoplasmatales|f_Mycoplasmataceae|g_Ureaplasma	0.000570916	0	0	0	0.0199666	0	0.000174734	0.00120081	0	0	0	0.00293095	0.000417776	0.00752066	0.0169479	0	0	0	0.00371139	0	0.0029532	3.57897e-05	0	0	0	0	0.00196864	0	0	0	0	0.000258766	0	0.00669849	0	0.00362442	0	0	0.000760919	0	0	0	0.000248139	0	0	0	0	0	0
d_Bacteria|p_Bacteroidota|c_Bacteroidia|o_Bacteroidales|f_Porphyromonadaceae|g_Porphyromonas	0.000652475	0.0502012	0	5.55093e-05	0	0	5.82445e-05	0	0	0	0	0	0	8.26446e-05	0	0	0.00091788	0.000357718	0	0.000599664	0	0.00199229	0	0	0	0	0	0	0	0.00178126	0	0	0	0	0	0	0.0185231	0	0	0	0	0.00796705	0	0	0	0	0	0	0
d_Bacteria|p_Actinobacteriota|c_Actinobacteria|o_Actinomycetales|f_Actinomycetaceae|g_Mobiluncus|s_Mobiluncus_curtisii	0.000815594	0.00316153	0	0.00638357	0	6.73401e-05	0	0	0	0	0	0	5.2222e-05	0	0	0	0.00201934	0	0	0	0	0.000668074	0	0	0	0	0	0.000414895	0	0.00655504	0	0	0	0	0	0	0.0155495	0	0	0	0	0.000135035	0	0	7.29874e-05	0	0	0	0.000156535
d_Bacteria|p_Firmicutes|c_Clostridia|o_Peptostreptococcales-Tissierellales|f_Peptostreptococcales-Tissierellales|g_Peptoniphilus|s_uncultured_bacterium	0.000407797	0.00622725	0.000660284	0.000721621	0	0	0.000349467	0.000554221	6.52869e-05	0	0	0.000204485	0.000365554	0.000495868	0.000303998	0	0.00465059	0.000238479	6.2905e-05	0.0205085	0	0.0126457	0	0	0	0	0.000271536	0.00259309	0.000262798	0.00342002	0	0.00446371	0	0	8.11227e-05	0.007532	0	0	0	4.05671e-05	0	0.0027007	0	0	0.000145975	0.000524544	0	0	0
d_Bacteria|p_Firmicutes|c_Clostridia|o_Lachnospirales|f_Lachnospiraceae|g_Howardella|s_uncultured_rumen	0.000163119	0	0.000330142	5.55093e-05	0	0	0	0	0	0	0	0.00211301	0	0	0	0	0.000244768	5.96196e-05	0	0.0128328	0	0.00162247	7.06714e-05	0	0	0	6.78841e-05	0.000155586	1.8124e-05	0	0	0.000129383	0	0.00184786	0	0	0.000867303	0	0	0	0	0.00148538	0	0	0	0.000335126	0	0	0
d_Bacteria|p_Actinobacteriota|c_Coriobacteriia|o_Coriobacteriales|f_Eggerthellaceae	0	0	0	0	0	0	0.00739705	0	0	0	0.00319247	0	0	0	0	0	0	0	0	0	0	0	0	0	0	0	0	0	0	0	0	0.00769828	0	0	0	0	0.000495602	0	0.00623954	0	0	0	0	0	0	0	0	0	0
d_Bacteria|p_Firmicutes|c_Clostridia|o_Peptostreptococcales-Tissierellales|f_Peptostreptococcales-Tissierellales|g_Finegoldia|s_uncultured_bacterium	0.000570916	0.00162866	0.000990426	0	0	0	0	0.00018474	0	0	0	0.00040897	0	0	0.000531996	0	0.00183576	0.000596196	0.000188715	0.00809547	0	0.0500698	0	0	0.000290761	0	0.000543072	0.00420081	0.000398728	0.000997506	5.44573e-05	0	0	0	0	0.000226526	0	0	0	0.000243403	0	6.75174e-05	0	4.97537e-05	7.29874e-05	0.00104909	0	0	5.21785e-05
d_Bacteria|p_Firmicutes|c_Bacilli|o_Lactobacillales|f_Aerococcaceae|g_Aerococcus	0	0	0	0	0	0	0	0	0	0	0.000168025	0.0175176	0.00344666	0	0.00790394	0	0	0	0	0	0	0	0	0	0	0	0	0	0	0	0	0.00116445	0.00074869	0.0288728	0	0	0	0	0.00114138	0	0	0	0	0	0	0	0	0	0
d_Bacteria|p_Firmicutes|c_Clostridia|o_Lachnospirales|f_Lachnospiraceae|g_Roseburia|s_uncultured_bacterium	0	0	0	0.000111019	6.42013e-05	0	0	0	0	0	0	0	0	0	0	9.8123e-05	0	0	0.000188715	0	0.000227169	0	0	0	0	0	0	0.000881651	0	7.12504e-05	0	0	0	0	0	0	0	0	0	0	0	0	0	0	0.000145975	0	9.41797e-05	0	5.21785e-05
d_Bacteria|p_Proteobacteria|c_Gammaproteobacteria|o_Enterobacterales|f_Enterobacteriaceae|g_Escherichia-Shigella	0.000489356	0.000479019	0.00132057	0.00277546	0	0.000538721	0	9.23702e-05	0	0.000227549	0	0	0	0.000247934	0	0.000168211	0.000244768	0	0.00201296	0.000359799	0.000227169	0.000238598	0.00176678	6.11098e-05	0	0.00108349	0	0.000103724	0	0.000142501	5.44573e-05	0.000323457	0.000449214	0	0.000243368	0.000906105	0	0	0.00038046	0.000405671	0	0	0.000744417	0.00104483	0.00656886	1.45707e-05	0.00113016	0	0
d_Bacteria|p_Firmicutes|c_Clostridia|o_Peptostreptococcales-Tissierellales|f_Peptostreptococcales-Tissierellales|g_Fenollaria|s_uncultured_bacterium	0.00326238	0.0303698	0	0.000610602	0	0	0	0	0	0	0	0	0	0.000165289	0	0	0.00275364	0.000119239	0	5.99664e-05	0	0.00373406	0	0	0	0	0	0.000207447	0	0.000855005	0	0	0	0	0	0	0	0	0	0	0	0.00283573	0	0	0	0	0	0	0
d_Bacteria|p_Firmicutes|c_Clostridia|o_Peptostreptococcales-Tissierellales|f_Peptostreptococcaceae|g_Peptostreptococcus	0	0.0117839	0	0.000610602	0	0	0	0.00175503	0	0	0	0.00920183	0.000313332	0	0.000151999	0	0.00159099	0	0	0	0	0.00196843	0	0	0	0	6.78841e-05	0	0	0.000570004	0	0.000129383	0	0.00277179	0	0	0.000619502	0	0	6.08507e-05	0	0.0031058	0	0	0.000145975	7.28534e-05	0	0	0
d_Bacteria|p_Firmicutes|c_Clostridia|o_Peptostreptococcales-Tissierellales|f_Peptostreptococcales-Tissierellales|g_Parvimonas|s_uncultured_bacterium	0	0	0	0.000111019	6.42013e-05	0	0.000174734	0	0	0	0.00252037	0	0.00475221	0	7.59994e-05	0	0	0	0	0.00497721	0	0.000107369	0	0	0	0	0	0	0	0.000142501	0	0.00245827	0.00269528	0	0	0.01076	0.00315946	0	0.000304368	0	0	0	0	0	0	0	0	0	0
d_Bacteria|p_Fusobacteriota|c_Fusobacteriia|o_Fusobacteriales|f_Fusobacteriaceae|g_Fusobacterium|s_Fusobacterium_nucleatum	0.00130495	0	0	0	0	0	0	0	0	0	0	0	0.000678887	0	0	0	0	0	0	0	0	0.00193264	0	0	0	0	0	5.18618e-05	0.000262798	0.00135376	0	0	0	0	0	0	0.0283732	0	0	0	0	0.000135035	0.000413565	0	0	0.000349696	0	0	0
d_Bacteria|p_Actinobacteriota|c_Actinobacteria|o_Corynebacteriales|f_Corynebacteriaceae|g_Corynebacterium|s_uncultured_bacterium	0.0022021	0.000383215	0.000660284	0.000333056	0	0	0	9.23702e-05	6.52869e-05	0	0	0	5.2222e-05	0.000578512	0.000151999	0.000420527	0.00091788	0.000476957	0.000188715	0	0.000151446	0.00841058	0.000777385	0	7.26903e-05	6.37349e-05	0	0.000207447	0.00145898	7.12504e-05	0.000544573	0	0	0.000230982	8.11227e-05	0	0	0	0	0.000466522	0	0	0	0	0	0.00164649	0	0	0
d_Bacteria|p_Firmicutes|c_Negativicutes|o_Veillonellales-Selenomonadales|f_Veillonellaceae|g_Veillonella	0.000407797	0.000383215	0	0	0	0	0	0	0	0	0	0	0	0	0	0	0.0193979	0	0	0	0	0	0	0	0	0	0	0	0	0	0	0	0	0	0.00413726	0	0	0	0.00532643	0	0	0	0	0	0	0	0	0	0.000156535
d_Bacteria|p_Firmicutes|c_Clostridia|o_Peptostreptococcales-Tissierellales|f_Peptostreptococcales-Tissierellales|g_Anaerococcus|s_uncultured_bacterium	0.000163119	0	0	0.000166528	0	0	0	0	0	0	0	0	0.000208888	0.000247934	7.59994e-05	0	0.00061192	5.96196e-05	0	0.00587671	0	0.00567863	7.06714e-05	0	0.000218071	0	0	5.18618e-05	0.00022655	0.00292127	0	0	0	0	0.000162245	0	0	0	0	0.000101418	0	0.000945243	0	0	0	0.000145707	0	0	0
d_Bacteria|p_Firmicutes|c_Negativicutes|o_Veillonellales-Selenomonadales|f_Veillonellaceae|g_Veillonella|s_uncultured_bacterium	0	0.025867	0	0	0	6.73401e-05	5.82445e-05	0	0.000261148	0	0	0.000136323	0	0	0.000379997	0	0.000489536	0	0	0.000179899	0	0.000155089	0	0	0	0	0	0	0.000253736	0	0	0	0	0	0	0	0	0	0	0	0	0	0	0	0	0.000174848	0	0	0
d_Bacteria|p_Firmicutes|c_Bacilli|o_Lactobacillales|f_Streptococcaceae|g_Streptococcus	0	0	0	0	0	0	0	0	6.52869e-05	0	0	0	0.000104444	0	0	2.80352e-05	0	0	0	0.00257856	0	0	0	0	0	0	0	0	0.000987757	0.00121126	0	0.000258766	0	0.000153988	0	0	0	0	0	0	0	0	0	0	0	0	9.41797e-05	0	0
d_Bacteria|p_Firmicutes|c_Bacilli|o_Lactobacillales|f_Lactobacillaceae|g_Lactobacillus|s_Lactobacillus_vaginalis	0	0	0	0	0	0	0	0	0	0.000227549	0	0	0	0	0	0	0.00569086	0.00506767	0	0	0	0.000966322	0	0	0	0	0	0.00254123	0.00155866	0	0	0	0	0.00146289	0	0	0	0	0	0	0	0	0	0	0	0	0	0	0.000521785
d_Bacteria|p_Firmicutes|c_Clostridia|o_Peptostreptococcales-Tissierellales|f_Peptostreptococcales-Tissierellales|g_Ezakiella|s_uncultured_bacterium	0.000489356	0.0122629	0	0.00205384	0	0	0	0.00018474	0	0	0	0	0	0	0	0	0	0	0	0	7.57232e-05	0.000572635	0	0	0	0	6.78841e-05	0.000466757	0	0	0	0	0	0	0	0	0	0	0	0	0	0.00121531	0	0	0	0	0	0	0.000104357
d_Bacteria|p_Proteobacteria|c_Gammaproteobacteria|o_Enterobacterales|f_Enterobacteriaceae|g_Klebsiella	0	0	0	5.55093e-05	0	0.00026936	0	0	0	7.58495e-05	0	0	0	0.000495868	0	0	0.000244768	0.000119239	0	0	0	0	0	0	0	0	0	0	0	0	5.44573e-05	0	0	0	0	5.66316e-05	0	0	0	2.02836e-05	0	0	0	4.97537e-05	0	0	0	0	5.21785e-05
d_Bacteria|p_Firmicutes|c_Bacilli|o_Staphylococcales|f_Staphylococcaceae|g_Staphylococcus|s_Staphylococcus_aureus	8.15594e-05	0	0.00198085	0.000721621	0	0.00026936	0	0	0	0	8.40124e-05	0	5.2222e-05	0	0	0	0	0.000536577	0	0	0.000151446	0.00131229	0	0.000183329	0	0	0	0	0.000144992	0	0.000108915	0	0	0	0	0	0	0.000170853	7.60919e-05	0	0	0.000742691	0.000330852	0	0	5.82827e-05	0	0	0
d_Bacteria|p_Firmicutes|c_Clostridia|o_Peptostreptococcales-Tissierellales|f_Peptostreptococcales-Tissierellales|g_Peptoniphilus	0.000163119	0	0	0.0023869	0	0	0	0.00018474	0	0	0.00394858	0	0	0	0	0	0.000489536	0	0	0.000539698	0	0.00461687	0	0	0	0	0	0.000155586	0	7.12504e-05	0	0.0014879	0	0	0	0	0.0001239	0	0	0	0	0.000135035	0	0	0	0	0	0	0
d_Bacteria|p_Firmicutes|c_Clostridia|o_Oscillospirales|f_Ruminococcaceae|g_Faecalibacterium|s_uncultured_bacterium	8.15594e-05	9.58038e-05	0.000990426	0.00111019	0.000321007	6.73401e-05	0	9.23702e-05	0.000195861	0	0	0.000204485	0.000104444	8.26446e-05	0.000455996	0.00100927	6.1192e-05	0.000178859	0.00012581	0	0.000302893	1.19299e-05	0.000636042	0.000244439	0	0.000382409	0	0.000726066	5.4372e-05	7.12504e-05	0.000108915	0	0	0.000384971	0.000162245	0	0	8.54263e-05	0	0	9.09174e-05	0	0.000248139	0	0.000291949	0.000160277	0.00103598	0.000212438	0.000156535
d_Bacteria|p_Bacteroidota|c_Bacteroidia|o_Bacteroidales|f_Bacteroidaceae|g_Bacteroides|s_uncultured_bacterium	0	9.58038e-05	0.00132057	0.000333056	6.42013e-05	0	0.000174734	0.00018474	6.52869e-05	0	0.000168025	6.81617e-05	5.2222e-05	0	0	0.000294369	0	0	0.000943574	5.99664e-05	0.000227169	1.19299e-05	0.000353357	0	0.000145381	0.000191205	6.78841e-05	0.000207447	1.8124e-05	0.000142501	5.44573e-05	0.000129383	0	0	0	0.000226526	0	0.000170853	0	0.000304253	0	6.75174e-05	8.2713e-05	0	0.000729874	0	0.000376719	0	5.21785e-05
d_Bacteria|p_Firmicutes|c_Clostridia|o_Oscillospirales|f_Ruminococcaceae|g_Subdoligranulum|s_uncultured_bacterium	0	0	0	0.00255343	6.42013e-05	6.73401e-05	0	0	0	0	0	0	0.000104444	0	0	0	0	0	0	5.99664e-05	7.57232e-05	2.38598e-05	0.00204947	0	0	0.00159337	0	0	0	7.12504e-05	0	0	0	0	0	0	0	0	0	0	0	0	0	0	0	0.000582827	0.00160105	0	0
d_Bacteria|p_Firmicutes|c_Clostridia|o_Lachnospirales|f_Lachnospiraceae|g_uncultured|s_uncultured_bacterium	0	0	0	5.55093e-05	0	0	0	0	0	0	0	6.81617e-05	0	0	0	2.80352e-05	0	0	0	0	0	0	0	0	0	0	0	0	0	0	5.44573e-05	0.000129383	0	0	0.00300154	0	0	0	0.00311977	0	0	0	0	4.97537e-05	0	0	0	0	5.21785e-05
d_Bacteria|p_Actinobacteriota|c_Actinobacteria|o_Corynebacteriales|f_Corynebacteriaceae|g_Lawsonella|s_uncultured_bacterium	0.000163119	0.00287411	0	0.000111019	0	0	0	0	0	0	0	0	0	0	0	0	0.00146861	0	0	0	0	0.00152703	0	0	0	0	0.000203652	0.000155586	0.000144992	0.000427503	0	0	0	0	0	0	0	0	0	0	0	0.000135035	0	4.97537e-05	7.29874e-05	0.000364267	0	0	0
d_Bacteria|p_Bacteroidota|c_Bacteroidia|o_Bacteroidales|f_Bacteroidaceae|g_Bacteroides|s_uncultured_organism	0	0	0	0	0	0	0	0	0	0	0	0	0	0	0	0	0	0	0	0	0	0	0	6.11098e-05	0	0	0	0.000103724	0	7.12504e-05	0.000163372	0	0	0	0.0025148	0	0	0	0.0028154	0	0	0	8.2713e-05	0	0	0	0	0	0
d_Bacteria|p_Firmicutes|c_Clostridia|o_Lachnospirales|f_Lachnospiraceae|g_[Ruminococcus]_torques_group|s_uncultured_bacterium	0	0.000383215	0	0.000444074	0.000192604	0	0	0	0	0	0.000252037	0	0	8.26446e-05	0	0.000238299	0	0	0	0	0.000227169	0	0.000282686	0	0	6.37349e-05	6.78841e-05	0.000881651	9.06199e-06	0	0	0	0	0.000384971	0	0	0	0	0	0	0	0	0	0	7.29874e-05	0	0.000188359	0	0.000104357
d_Bacteria|p_Campilobacterota|c_Campylobacteria|o_Campylobacterales|f_Campylobacteraceae|g_Campylobacter|s_Campylobacter_ureolyticus	0.000570916	0	0	0.000666112	0	0	0	0.00018474	0	0	0	0	0	0	0	0	0.00030596	0	0	0	0	0.000751584	0	0	0	0	0.000271536	0.000726066	0.000117806	0.00114001	0	0	0	0	0	0	6.19502e-05	0	0	0	0	0.00256566	0	0	0	1.45707e-05	0	0	0
d_Bacteria|p_Actinobacteriota|c_Actinobacteria|o_Corynebacteriales|f_Corynebacteriaceae|g_Corynebacterium	8.15594e-05	0.000287411	0	0.000166528	0	0	0	0	0	0	0	0	0	0	0.000303998	0	0.000122384	0.000238479	0.00037743	0	0	0.00206387	0	0	0.000145381	0	0	0.000103724	0.000172178	0	0	0	0	0	0.000162245	0	0	0	0	0.000141985	0	0	0	0	0	0.000101995	0	0	0
d_Bacteria|p_Campilobacterota|c_Campylobacteria|o_Campylobacterales|f_Campylobacteraceae|g_Campylobacter|s_uncultured_bacterium	0.000734035	0.00239509	0	0.00149875	0	0	0	0.000277111	0	0	0	0	0	0	0	1.40176e-05	0	0	0	0	0	0.000536845	0	0	0	0	0	0.000103724	0	0	0	0	0	0	0	0	0	0	0	0	0	0.000472622	0	0	0	0	0	0	0
d_Bacteria|p_Proteobacteria|c_Gammaproteobacteria|o_Pseudomonadales|f_Moraxellaceae|g_Enhydrobacter|s_uncultured_bacterium	0	0	0	0	0	0	0.0041936	0	0	0	0	0	0	0	0	0	0	0	0	0	0	0	0	0	0	0	0	0	0	0	0	0	0	7.69941e-05	0	5.66316e-05	6.19502e-05	0	0	0	9.09174e-05	0	0.000165426	0	0	0	0	0	0
d_Bacteria|p_Bacteroidota|c_Bacteroidia|o_Bacteroidales|f_Porphyromonadaceae|g_Porphyromonas|s_uncultured_bacterium	0.000489356	0	0	0.000555093	0	0	0	0.00018474	0	0	0	0	0	0	0	0	0.000183576	0	0	0	0	0.000286318	0	0	0	0	0	0.000103724	0	0	0	0	0	0	0	0	0	0	0	0	0	0.00283573	0	0	0	0	0	0	5.21785e-05
d_Bacteria|p_Actinobacteriota|c_Actinobacteria|o_Bifidobacteriales|f_Bifidobacteriaceae|g_Bifidobacterium|s_Bifidobacterium_longum	8.15594e-05	0	0	0.000166528	0	0	0	0	0	0	0	0	5.2222e-05	0	0	0	0	0	0	0	0	0	0.000141343	0	7.26903e-05	6.37349e-05	0	0	0	0	0	0	0	0	0.000324491	0	0	0	0.000608735	0	0	0	0	4.97537e-05	0	0	0	0	0
d_Bacteria|p_Firmicutes|c_Negativicutes|o_Acidaminococcales|f_Acidaminococcaceae|g_Phascolarctobacterium|s_uncultured_bacterium	0	9.58038e-05	0	5.55093e-05	0	0	0	0	6.52869e-05	0	0	0	0	0	0	1.40176e-05	6.1192e-05	0	0.00012581	0	7.57232e-05	0	0	0	0.000145381	0	0	0.000259309	2.7186e-05	0.000285002	0	0	0	0	0	0	0	0	0	0	0	0	0	0	7.29874e-05	4.3712e-05	0	0	0.000208714
d_Bacteria|p_Firmicutes|c_Bacilli|o_Lactobacillales|f_Enterococcaceae|g_Enterococcus|s_Enterococcus_faecalis	0	0	0.00132057	0	0	0	0	0	0	0	0	0	0	0	0	0	0	0	0.000314525	0	0	0.000930532	0	0	0	0	0	0	1.8124e-05	0	0	0	0	0	0	0	0	0	0	0	0	0	0	4.97537e-05	0	1.45707e-05	0	0	0
d_Bacteria|p_Firmicutes|c_Clostridia|o_Lachnospirales|f_Lachnospiraceae|g_Dorea|s_uncultured_bacterium	0	0	0	0.000388565	0.000128403	0	0	0	0	0	0	6.81617e-05	0	8.26446e-05	7.59994e-05	0	0	0	6.2905e-05	0	0	0	0.000565371	0	0	0.000382409	0	5.18618e-05	3.6248e-05	0	5.44573e-05	0	0	0	0	0	0	0	0	0	0	0	0	0	0	0	0.000470898	0	5.21785e-05
d_Bacteria|p_Firmicutes|c_Clostridia|o_Peptostreptococcales-Tissierellales|f_Peptostreptococcaceae|g_uncultured|s_uncultured_bacterium	0	0	0	0.000555093	0	0	0	0	0	0	0	0	0	0	0	0	0	0	0.00012581	0	0	0	0.000777385	0	0	6.37349e-05	0	0	0.000217488	0	0	0	0	0	0	0	0	0	0	0	0	0	8.2713e-05	0	0	0	0.000470898	0	0
d_Bacteria|p_Firmicutes|c_Negativicutes|o_Veillonellales-Selenomonadales|f_Selenomonadaceae|g_Megamonas|s_uncultured_bacterium	0	0	0.000330142	0	6.42013e-05	0.00020202	5.82445e-05	0.000277111	0.000130574	0	8.40124e-05	0	0.000104444	0	7.59994e-05	0	0.000122384	0	0.00012581	0	7.57232e-05	1.19299e-05	0	6.11098e-05	0	0	0	0	9.06199e-05	0	0	0	0	0	0	0	0	0	0	0	0	0	0	0	0.000145975	0	0	0	0
d_Bacteria|p_Firmicutes|c_Clostridia|o_Oscillospirales|f_Ruminococcaceae|g_Ruminococcus|s_uncultured_bacterium	0	9.58038e-05	0.000330142	0.000388565	0	0	5.82445e-05	0	0	0	0	0	0	8.26446e-05	0	0	0	0	0	0	0	0	0.000353357	0	0	0.000254939	0	0.000155586	0	0	5.44573e-05	0	0	0	0	0	0	0	0	0	0	0	0	0	0	0	0.000188359	0	0
d_Bacteria|p_Bacteroidota|c_Bacteroidia|o_Flavobacteriales|f_Flavobacteriaceae|g_Flavobacterium|s_Flavobacterium_sp.	0	0	0	0	0	0	0	0	0	0	8.40124e-05	0	0	0	7.59994e-05	0	0	0	6.2905e-05	0	0	0	0	0	0	0	0	0	0	0.000142501	0	0	0	0	0	0.000113263	0	0	0	0	0	6.75174e-05	0	0	0.000145975	2.91414e-05	0.000282539	0	0
d_Bacteria|p_Bacteroidota|c_Bacteroidia|o_Bacteroidales|f_Bacteroidaceae|g_Bacteroides	0	0	0	0	0	0	0	0	0	0	0	0	0	0	0	0	0	0	0.000566145	5.99664e-05	0	0	0	0	0	0	0	0	0	0	0	0.000129383	4.99127e-05	0	0	0	0	0	0	6.08507e-05	0	0	0	0	0	1.45707e-05	0	0	0
d_Bacteria|p_Bacteroidota|c_Bacteroidia|o_Bacteroidales|f_Marinifilaceae|g_Odoribacter	0.000244678	0.000191608	0.000330142	0	0	0	0	0	0	7.58495e-05	0	0.000136323	0	0	7.59994e-05	0	0	0	0	0	0	0	0	0	0	0	0	0	0	0	0	0	0	0	0	0	0	0	0	0	0	0	0	0	0	0.000174848	0	0	0
d_Bacteria|p_Proteobacteria|c_Alphaproteobacteria|o_Sphingomonadales|f_Sphingomonadaceae|g_Sphingomonas	8.15594e-05	0	0	0	0	0	0	0	0	0	0	0	0	0	0	0.000112141	0	0	0	0	0	2.38598e-05	0	0	0.000145381	0	0	0	5.4372e-05	0	5.44573e-05	0	0	0	0	0	0	0	0	4.05671e-05	0	0	0	9.95074e-05	0	0	0	0	0.000104357
d_Bacteria|p_Firmicutes|c_Clostridia|o_Lachnospirales|f_Lachnospiraceae|g_uncultured	0	0	0	0	0.000192604	0	0	0	0	0	0	0	0	0	0	9.8123e-05	0	0	0	0	0	0	0	0	0	0	0	0	0	0	0	0	0	0	0	0	0	0	0	0	0	0	0	0	0	2.91414e-05	9.41797e-05	0	0
d_Bacteria|p_Actinobacteriota|c_Coriobacteriia|o_Coriobacteriales|f_Coriobacteriaceae|g_Collinsella|s_uncultured_bacterium	0	0	0	0.000222037	0	0	0	0	0	0	0	0	0	0	0	0	0	0	0	0	0	0	0.000141343	0	0	0.000318674	0	5.18618e-05	0	0	0	0	0	0	0	0	0	0	0	0	0	0	0	0	0	0	0.000282539	0	0.000417428
d_Bacteria|p_Actinobacteriota|c_Actinobacteria|o_Bifidobacteriales|f_Bifidobacteriaceae|g_Gardnerella	0	0	0	0	0	0	0	0.000646592	0	0	0	0.000204485	0	0	0	0	0	0	0	0	0	0	0	0	0	0	0	0	0	0	0	0	0	0	0	0.000113263	0	0	0	0	0	0	0	0	0	0	0	0	0
d_Bacteria|p_Actinobacteriota|c_Actinobacteria|o_Bifidobacteriales|f_Bifidobacteriaceae|g_Bifidobacterium	0	0	0	0.000277546	0	0	0	0	0	0	0	0	5.2222e-05	0	0	0	0	0	0	0	0	0	0.000282686	6.11098e-05	7.26903e-05	0.000254939	0	0	0	0	0	0	0	0	0	0	0	0	0	0	0	0	0	0	0	0	9.41797e-05	5.31096e-05	0
d_Bacteria|p_Firmicutes|c_Clostridia|o_Oscillospirales|f_Ruminococcaceae|g_Incertae_Sedis|s_uncultured_bacterium	0	0	0	0.000166528	0	0	5.82445e-05	0	0	0	0	0	0	0	0	0	0	0	0.000188715	0	0	0	0	0	0	0.000254939	0	0	9.06199e-06	0	0	0	0	0	0	0	0	0	0	0	0	0	0	0	0	0	0.000376719	0	0
d_Bacteria|p_Bacteroidota|c_Bacteroidia|o_Chitinophagales|f_Chitinophagaceae	0.000244678	0	0	0	0	0	0	0	0	0	0	0	0	0	0	2.80352e-05	0	0	0	0	0	4.77196e-05	7.06714e-05	6.11098e-05	0	0	0	0	5.4372e-05	0	5.44573e-05	0	0	0	0	0	0	0	0	8.11343e-05	0	0	0	4.97537e-05	7.29874e-05	5.82827e-05	0	0	0
d_Bacteria|p_Fusobacteriota|c_Fusobacteriia|o_Fusobacteriales|f_Fusobacteriaceae|g_Fusobacterium|s_uncultured_bacterium	8.15594e-05	9.58038e-05	0	0	0	6.73401e-05	5.82445e-05	0	0	7.58495e-05	0	0	0	0	0	0	0	0	0	0.000119933	0	0	7.06714e-05	0	0	0	0	0	0	0	0	6.46914e-05	0	0	0	0	0	0	0	4.05671e-05	0	0	0	0	0	0	9.41797e-05	0	5.21785e-05
d_Bacteria|p_Proteobacteria|c_Alphaproteobacteria|o_Rhizobiales|f_Beijerinckiaceae|g_Bosea|s_Bosea_sp.	0	0	0	0	0	0	0	0	0	0	0.000168025	0	0	0	0	8.41055e-05	0	0	0	0	0	0.000155089	0	0	0	0	0	0	2.7186e-05	0	0	0	0	0	0	0	6.19502e-05	0	0	2.02836e-05	0	0	0	0	0	2.91414e-05	0	0	0
d_Bacteria|p_Firmicutes|c_Clostridia|o_Oscillospirales|f_Oscillospiraceae|g_UCG-002|s_uncultured_bacterium	0	0	0	5.55093e-05	0	0	0	0	0	0	0	0	0	0	0	0	0	5.96196e-05	6.2905e-05	0.000179899	0	0	0	0	7.26903e-05	0	0	0	0	0	0	0	0	0	0	0	0	0	0	0	0	0	0	0	0	8.74241e-05	0.000282539	0	5.21785e-05
d_Bacteria|p_Proteobacteria|c_Alphaproteobacteria|o_Rhizobiales|f_Rhizobiaceae|g_Phyllobacterium	0	0	0	0	0	0	0	0	0	0	0	0	0	0	0	1.40176e-05	6.1192e-05	0	0	0	0	0	0	0	0	0	0	0	6.3434e-05	0	0	0	0	7.69941e-05	8.11227e-05	0	0	0	7.60919e-05	0	0	0	0	0.000348276	0	0	0	0	0
d_Bacteria|p_Firmicutes|c_Clostridia|o_Lachnospirales|f_Lachnospiraceae|g_[Eubacterium]_eligens_group|s_uncultured_bacterium	0	0	0	5.55093e-05	0	0	0	0	0	0	0	0	0	0	0	0	0	0	0	5.99664e-05	0	0	7.06714e-05	0	7.26903e-05	0.00012747	0	0	0	0	0	0	0	0	0	0	0	0	0	0	0	6.75174e-05	0.000165426	0	0	0	0	0	5.21785e-05
d_Bacteria|p_Proteobacteria|c_Alphaproteobacteria|o_Rhizobiales|f_Xanthobacteraceae|g_Bradyrhizobium|s_Bradyrhizobium_sp.	8.15594e-05	9.58038e-05	0	0	0	0	0	0	0	0	0	0	0	0	0	5.60703e-05	0	0	0	0	0	0.000107369	0	6.11098e-05	0	0	0	0	0	0	0	0	0	0	0	0	0	0	0	0	0	0	0	9.95074e-05	0	0	0	0	0
d_Bacteria|p_Proteobacteria|c_Gammaproteobacteria|o_Pseudomonadales|f_Pseudomonadaceae|g_Pseudomonas	0	0	0	0	0	0	0	0	0	0	0	0	0	0	0	0	0	0	0	0	0	3.57897e-05	0	0	0	0	0	0.000103724	0	0	0	0	0	0	0	0	0	8.54263e-05	0.000152184	0	0	6.75174e-05	0	0	0	0.000145707	0	0	0
d_Bacteria|p_Verrucomicrobiota|c_Verrucomicrobiae|o_Verrucomicrobiales|f_Akkermansiaceae|g_Akkermansia|s_uncultured_bacterium	0.000244678	0	0	0	0	0	0	0	0	0	0	0	0	0	0	0	0	0	0	5.99664e-05	0	0	0	0	0.000145381	0	0	0	0	7.12504e-05	0	0	0	0	0	0	0	0	0	0	0	0	0	0	0	0	0	0	0
d_Bacteria|p_Actinobacteriota|c_Actinobacteria|o_Actinomycetales|f_Actinomycetaceae|g_Actinomyces	0	9.58038e-05	0	0.000111019	0	0	0	0	0	0	0	0	0	0	7.59994e-05	0	0	0	0	0	0	5.96495e-05	0	0	0	0	0	0	1.8124e-05	0.000142501	0	0	0	0	0	0	0	0	0	0	0	6.75174e-05	0	0	0	0	0	0	0
d_Bacteria|p_Proteobacteria|c_Gammaproteobacteria|o_Burkholderiales|f_Comamonadaceae|g_Aquabacterium	0	0	0	0	0	0	0	0	0	0	0	0	0	0	0	5.60703e-05	0	0	0	0	0	2.38598e-05	0	0	0	0	0	0	1.8124e-05	0	0.000163372	0	0	0	0	0	0	0	0	0	0	0	0	0	7.29874e-05	5.82827e-05	0	0	0
[truncated: 29 more columns]

## Sheet: CST
#OTU ID	CST all 4gr	Lactobacillus iners	Gardnerella vaginalis	Lactobacillus helveticus	Prevotella bivia	Atopobium sp.	Streptococcus agalactiae	Sneathia amnii	Streptococcus anginosus	Prevotella sp.	Megasphaera sp.	others
A01	3	0.876437	0.0506484	0.0490172	0.000652475	0.000326238	0.00130495	0	0	0.00375173	0	0.0178615
A05	4	0.000437924	0.463032	0.427633	0	0.09846	0	0	0.000291949	0.0011678	0	0.00897745
A06	0	0.000407979	0.0205884	0.634043	0.000888811	1.45707e-05	0	0	0.000203989	0.00021856	2.91414e-05	0.343606
A08	3	0.481031	0.0131251	0	0.201763	0	0	0	0	0.101169	0	0.202912
A09	3	0.975239	0.00429185	0.00132057	0.00297128	0	0.00165071	0.000330142	0.00363156	0	0	0.0105645
A10	3	0.966639	0.00077713	0.000277546	0.000222037	0	0	0	0.000111019	0.00149875	0	0.0304746
A11	3	0.976823	0.00154083	6.42013e-05	6.42013e-05	0	0	0	0	6.42013e-05	0	0.0214432
A12	3	0.995354	0.0020202	0.000740741	6.73401e-05	0	0	0	0	0.00013468	0	0.0016835
A13	0	0.000331016	0	0.000463423	0.0235022	0	0	0	0.0512413	0.0135717	0	0.91089
A14	4	0.0479352	0.298736	0.00139787	0	0.0963364	0	0.0440328	0	0.13239	0.0866678	0.292504
A15	4	0.000506554	0.695647	0.00019768	0.052311	0.119843	0.0220536	1.2355e-05	0.00578213	0.0241046	0.00017297	0.0793684
A16	4	0.000451681	0.995212	0	0.000564602	0	0	0	0	0.000225841	2.25841e-05	0.00352311
A17	4	0.275633	0.358766	9.23702e-05	0.105764	0.0489562	0.000369481	0.188158	0.00147792	0.000369481	0	0.0204138
A21	4	9.41797e-05	0.663873	0.000282539	0	0.328122	0	0	9.41797e-05	0.000376719	0	0.00715766
A22	3	0.998498	0.000130574	0	0.000130574	0	0.000130574	6.52869e-05	0	0	0	0.00104459
A23	3	0.977928	7.58495e-05	0.0212379	0	7.58495e-05	0	0	0	0	0	0.000682646
A24	0	0.000318657	0	0.999256	5.31096e-05	0	0	0	0	0.000106219	0	0.000265548
A26	4	0.0894732	0.495925	0.000588087	0.143997	0.00571285	0	0.129127	0	0.040494	0.0417542	0.0529278
A27	4	5.20951e-05	0.00017365	0.00013892	0.0101238	5.20951e-05	0	5.20951e-05	0.929828	0.000329936	1.7365e-05	0.0592321
A28	4	0.00238566	0.297867	0	0.57399	0.0811124	0	0	0	6.81617e-05	0	0.0445777
A30	4	5.91669e-05	9.86115e-06	7.88892e-05	0.0260926	0	0.891981	0	0.000581808	4.93058e-05	0	0.0811474
A31	4	0.000623651	0.979803	0.000287839	0.00110338	0.00091149	4.79731e-05	0	0	0.00187095	0	0.0153514
A32	4	0.0075722	0.0643898	0	0.135046	0.0166588	0	0.671889	0	0.00334221	0.0430832	0.0580187
A33	3	0.982562	8.26446e-05	0.000413223	8.26446e-05	0	0	0	0.0014876	0.00115702	0	0.0142149
A34	3	0.903025	0.0669555	0.000379997	0.000531996	0	0.000227998	0	0	0.000455996	0	0.0284238
A35	0	0.000365249	0.000260892	0.996348	0.000260892	5.21785e-05	0	0	0	0.000208714	0	0.00250457
A36	4	0.000236166	0.821131	0.000381499	0.00123533	0.174509	0	0	1.81666e-05	0.000199833	1.81666e-05	0.00227083
A38	3	0.996383	0	0	0.000112141	0	0	0	0	0.000728914	0	0.00277548
A39	4	4.21716e-05	0	0.000154629	0.188113	0	5.62287e-05	0	0.804268	0.000435773	0	0.00693019
A41	0	0.000106496	0	0.991906	0.000106496	0	0	0	0	0.000479233	0	0.00740149
A42	4	0.000265094	0.985022	6.62734e-05	6.62734e-05	0	6.62734e-05	0	0.00278348	0.00284976	0	0.00888064
A43	3	0.578571	0.00881165	0.318382	0.0159099	0	0	0	0	0.00471179	0	0.073614
A44	0	0.428546	5.96196e-05	0.519645	0.000953914	0	0	0	0.000119239	0.000834675	0	0.049842
A45	3	0.685601	0.273196	0.000943574	0.000754859	0.0258539	0	0	0	0.00163553	0	0.0120148
A46	3	0.475054	0.000239866	0.000719597	0.229012	0.111358	0	0	0.0205085	0.0594867	0	0.103622
A48	3	0.994775	0.000227169	7.57232e-05	7.57232e-05	0	7.57232e-05	0	0	0	0	0.00477056
A49	0	0.335707	0.00712215	0.434356	0.0671295	0	3.57897e-05	0.000214738	0.00855374	0.0149482	0	0.131933
A50	3	0.98947	0.000212014	0.000777385	0	0	0.000424028	0	0	0.000636042	0	0.00848057
A51	0	0.000102133	8.93666e-05	0	0.0542839	1.27667e-05	0.235647	5.10667e-05	0.00388107	5.10667e-05	0	0.705882
A54	4	0.000657084	0.645175	0.000246407	8.21355e-05	0.352608	0	8.21355e-05	0	0	0	0.0011499
		0.376143	0.20538	0.135048	0.0459504	0.0365244	0.0288518	0.0258504	0.0458716	0.0103531	0.00429414	0.0857335
C01	3	0.997983	0	0.000549988	0.00012222	0	0	0	0.000366659	0	0	0.000977756
C02	0	0.000355312	0.0249226	0.00045683	0.235775	0.060403	0	0.0270037	0	0.210395	0.143952	0.296736
C03	3	0.995857	0.000508832	0.00109035	0.000218071	0.000218071	0	0	0	0	0	0.00210802
C05	N	0.00144153	0.225659	0	0.267824	0.0365788	0	0.0397621	0	0.0634272	0.1134	0.251907
C07	0	0.000322442	5.37403e-05	0.997797	0.000161221	0	0.000107481	0	0.000268702	0	0	0.00128977
C08	3	0.993881	0.000191205	0.000509879	0	0	0	0	0	0.000318674	0	0.00509879
C09	3	0.988935	0.000135768	6.78841e-05	0.00454823	0	6.78841e-05	0	6.78841e-05	0.00108614	0	0.0050913
C10	0	0.00229089	0	0.997098	0	5.09087e-05	0	0	0	5.09087e-05	0	0.000509087
C15	0	0.0944404	0	0.875117	0.00513432	0	0	0	0.00331916	0.00165958	0	0.0203298
C20	0	0.254896	6.3434e-05	0.737719	0.000126868	0	0	0	9.06199e-05	9.96819e-05	0	0.00700492
C21	4	0.000926256	0.805771	0.00149626	0.00648379	0.000356252	0	0	7.12504e-05	0.14642	0	0.0384752
C22	3	0.996515	0.000980232	0	0	0	0.000707945	0	5.44573e-05	0.000108915	0	0.00163372
C23	N	0.169686	0.211476	0.000194074	0.202549	0.0457368	0	0.14038	0	0.0665675	0.0744598	0.0889507
C24	4	0.000320616	0.213786	0.000128246	0.352549	0.0688682	0.000192369	0.0225072	0	0.0764348	0.153575	0.111638
C25	4	0.162543	0	5.54072e-05	0.119203	0	0.717257	0	0	7.75701e-05	0	0.000864352
C27	N	0.145845	0.0821562	0	0.134614	0.189618	0	0.0167707	0	0.104068	0.0839032	0.243025
C28	3	0.908146	0.000230982	0	0.0052356	7.69941e-05	0	0.000153988	0.038959	0.00092393	0	0.0462735
C29	0	0.000111359	0	0.994209	0.000389755	0.000111359	0.00105791	0	0	0.000111359	0	0.00400891
C31	3	0.986534	8.11227e-05	8.11227e-05	0.000486736	0	0	0.000162245	0	0.00113572	0.000243368	0.0112761
C33	4	1.18596e-05	1.18596e-05	1.18596e-05	0.00230076	0.967671	0.00028463	0	1.18596e-05	9.48767e-05	1.18596e-05	0.0295897
C34	4	0.000213021	0.520809	0.0655039	0.0198908	0.360325	0	7.98828e-05	0.000745573	0.00407402	5.32552e-05	0.0283052
C35	4	0.000538457	2.15383e-05	2.15383e-05	2.15383e-05	2.15383e-05	0.996834	0	0	0.000107691	0	0.00243382
C37	3	0.670631	0.239608	0	0.00594631	0.000169895	0.00186884	0	0	0.00130253	0	0.0804734
C38	4	0.00761987	0.0220543	0.0001239	0.27667	0.0263908	0	0.406207	0	0.0490646	0.0550118	0.156858
C39	3	0.998719	8.54263e-05	0.000170853	8.54263e-05	0.000170853	0	0	0	8.54263e-05	0	0.00068341
C40	3	0.366763	0.23345	0	0.00152184	0.0423832	0	0.0652869	0	0.0433724	0.177827	0.0693958
C41	N	0.000124603	0.276556	6.23014e-05	0.11912	0.189085	0.000311507	0.0513364	0	0.000311507	0.0861006	0.276992
C45	0	0.00651102	0.000953328	0.989919	0	4.05671e-05	0	0	4.05671e-05	0.000101418	0	0.00243403
C46	3	0.999182	9.09174e-05	9.09174e-05	9.09174e-05	0	9.09174e-05	0	0	0.000181835	9.09174e-05	0.000181835
C49	4	0.000858369	0.995162	0	0	0.00109247	0	0	0	7.80336e-05	0	0.00280921
C50	0	0.000310507	0.262107	0.0141669	0.000103502	0.0755049	0.00011644	0	1.29378e-05	7.76267e-05	0	0.647601
C51	4	0.136655	0.250287	0.000135035	0.364864	0.176963	0	0.0224158	0.000202552	0.0066167	0	0.0418608
C52	4	0	0.269638	0.00010268	0.00195092	0.0393264	0	0.0963138	0	0.35938	0.0892289	0.14406
C53	4	0.00010459	0.000274549	0.00020918	0.0123678	0.000666763	0.624861	0.000156885	0.0194799	0.0036868	0.000143812	0.338049
C54	4	0.00130917	0.964814	0.000323615	0.000147098	4.41293e-05	0	1.47098e-05	5.88391e-05	0.000102968	1.47098e-05	0.0331705
C55	3	0.761456	0.000413565	0.233581	8.2713e-05	0	0.000909843	0	0	0.000661704	0	0.00289495
C56	0	0.133937	0.0103985	0.834619	0.00109458	0	0.00238818	0	0	0	0	0.0175631
C57	4	0.00104384	0.411273	0.000115982	0.0877987	0.0800278	0	0.184412	0	0.0720251	0.0540478	0.109255
		0.310185	0.158527	0.177519	0.0586705	0.0621553	0.0617646	0.0282359	0.00167763	0.0319529	0.0271596	0.0821529

## Sheet: CST group
Group	Other	CST3	CST4	no type
A	8	16	16	0
C	9	12	13	4
