# Supplementary material for: Vaginal microbiome of women with adenomyosis: A case-control study
Source: PLoS One. 2022 Feb 16;17(2):e0263283. doi: 10.1371/journal.pone.0263283 (PMC8849446; doi:10.1371/journal.pone.0263283)
Supplement: S6 File — (TXT) [file pone.0263283.s009.txt]

DOI 10.6084/m9.figshare.18739562
